# Supplementary material for: Uncovering the potential virulence factors of emerging pathogens using AI/ML-based tools: a case study in Emergomyces africanus
Source: Front Cell Infect Microbiol. 2025 Dec 2;15:1716723. doi: 10.3389/fcimb.2025.1716723 (PMC12705615; doi:10.3389/fcimb.2025.1716723)
Supplement: Supplementary file 1 [file Table1.xlsx]

## Sheet: Sheet1
Table S1: Secretome prediction including sequences carrying signal peptide (SP) without a transmembrane ™ using Phobius and SignalP
	Phobius							SignalP 6.0
SEQENCE ID TM SP PREDICTION							Prediction	SP(Sec/SPI)	OTHER	CS Position
OAX76851.1 0 Y n12-23c28/29o							SP(Sec/SPI)	0.665647	0.334353	CS pos: 24-25. SAA-SI. Pr: 0.2668
OAX76949.1 0 Y n2-9c14/15o							SP(Sec/SPI)	0.965695	0.034305	CS pos: 14-15. AVA-LP. Pr: 0.3266
OAX76952.1 0 Y n2-9c14/15o							SP(Sec/SPI)	0.587317	0.412683	CS pos: 14-15. TVG-MP. Pr: 0.3013
OAX76988.1 0 Y n23-33c37/38o							SP(Sec/SPI)	0.697011	0.302989	CS pos: 37-38. VRA-GD. Pr: 0.6037
OAX77032.1 0 Y n6-17c22/23o							SP(Sec/SPI)	0.992997	0.007003	CS pos: 22-23. ASA-TT. Pr: 0.7304
OAX77057.1 0 Y n13-21c28/29o							SP(Sec/SPI)	0.60857	0.39143	CS pos: 28-29. AIA-LP. Pr: 0.4649
OAX77073.1 0 Y n10-18c24/25o							SP(Sec/SPI)	0.991447	0.008553	CS pos: 24-25. CLS-LV. Pr: 0.7033
OAX77117.1 0 Y n3-14c19/20o							SP(Sec/SPI)	0.902684	0.097316	CS pos: 19-20. ALA-AH. Pr: 0.3986
OAX77125.1 0 Y n9-18c23/24o							SP(Sec/SPI)	0.995675	0.004325	CS pos: 25-26. AQG-LG. Pr: 0.5197
OAX77128.1 0 Y n3-11c19/20o							SP(Sec/SPI)	0.728967	0.271033	CS pos: 19-20. GLG-LG. Pr: 0.1974
OAX77159.1 0 Y n4-12c20/21o							SP(Sec/SPI)	0.884547	0.115453	CS pos: 20-21. VSA-VG. Pr: 0.6488
OAX77177.1 0 Y n7-15c20/21o							SP(Sec/SPI)	0.999309	0.000691	CS pos: 20-21. TLA-AP. Pr: 0.5763
OAX77187.1 0 Y n7-18c23/24o							SP(Sec/SPI)	0.994032	0.005968	CS pos: 23-24. CAA-AP. Pr: 0.8982
OAX77215.1 0 Y n6-17c26/27o							SP(Sec/SPI)	0.993139	0.006861	CS pos: 20-21. SAA-IP. Pr: 0.6323
OAX77235.1 0 Y n2-13c18/19o							SP(Sec/SPI)	0.775354	0.224646	CS pos: 24-25. IRT-GL. Pr: 0.2460
OAX77256.1 0 Y n7-15c20/21o							SP(Sec/SPI)	0.983081	0.016919	CS pos: 20-21. VSA-QC. Pr: 0.7347
OAX77269.1 0 Y n4-15c20/21o							SP(Sec/SPI)	0.987497	0.012503	CS pos: 20-21. CSA-AA. Pr: 0.4788
OAX77307.1 0 Y n5-13c18/19o							SP(Sec/SPI)	0.985736	0.014264	CS pos: 18-19. CAA-KI. Pr: 0.8019
OAX77311.1 0 Y n10-21c25/26o							SP(Sec/SPI)	0.987693	0.012307	CS pos: 27-28. GQG-TQ. Pr: 0.4641
OAX77349.1 0 Y n6-17c22/23o							SP(Sec/SPI)	0.93397	0.06603	CS pos: 22-23. AIA-AG. Pr: 0.6705
OAX77351.1 0 Y n12-23c31/32o							SP(Sec/SPI)	0.972061	0.027939	CS pos: 26-27. SLA-TP. Pr: 0.7406
OAX77361.1 0 Y n5-16c21/22o							SP(Sec/SPI)	0.749927	0.250073	CS pos: 21-22. VLA-AD. Pr: 0.5875
OAX77368.1 0 Y n3-13c18/19o							SP(Sec/SPI)	0.788278	0.211722	CS pos: 18-19. VHG-NQ. Pr: 0.7345
OAX77387.1 0 Y n8-15c19/20o							SP(Sec/SPI)	0.992276	0.007724	CS pos: 19-20. AGA-DD. Pr: 0.9607
OAX77390.1 0 Y n4-14c18/19o							SP(Sec/SPI)	0.999435	0.000565	CS pos: 18-19. VMS-QD. Pr: 0.8650
OAX77411.1 0 Y n3-10c14/15o							SP(Sec/SPI)	0.977174	0.022826	CS pos: 16-17. AAA-QD. Pr: 0.8496
OAX77425.1 0 Y n3-14c18/19o							SP(Sec/SPI)	0.999203	0.000797	CS pos: 18-19. VSS-EE. Pr: 0.9097
OAX77431.1 0 Y n3-12c17/18o							SP(Sec/SPI)	0.999714	0.000286	CS pos: 17-18. ALA-AT. Pr: 0.9022
OAX77432.1 0 Y n13-24c32/33o							SP(Sec/SPI)	0.594482	0.405518	CS pos: 31-32. SSS-ST. Pr: 0.3063
OAX77436.1 0 Y n6-14c22/23o							SP(Sec/SPI)	0.79425	0.20575	CS pos: 20-21. SLS-EL. Pr: 0.3824
OAX77492.1 0 Y n6-17c22/23o							SP(Sec/SPI)	0.55851	0.44149	CS pos: 24-25. DSA-DQ. Pr: 0.1618
OAX77544.1 0 Y n6-17c22/23o							SP(Sec/SPI)	0.970738	0.029262	CS pos: 22-23. VTA-LD. Pr: 0.7687
OAX77560.1 0 Y n3-14c19/20o							SP(Sec/SPI)	0.959875	0.040125	CS pos: 19-20. IHA-QI. Pr: 0.9220
OAX77571.1 0 Y n8-19c26/27o							SP(Sec/SPI)	0.633412	0.366588	CS pos: 24-25. FNA-LR. Pr: 0.2933
OAX77574.1 0 Y n4-12c17/18o							SP(Sec/SPI)	0.960003	0.039997	CS pos: 17-18. ASA-KL. Pr: 0.8231
OAX77605.1 0 Y n3-10c14/15o							SP(Sec/SPI)	0.772467	0.227533	CS pos: 14-15. ARG-YP. Pr: 0.6620
OAX77623.1 0 Y n7-18c23/24o							SP(Sec/SPI)	0.986726	0.013274	CS pos: 23-24. ASA-VA. Pr: 0.7349
OAX77626.1 0 Y n3-15c19/20o							SP(Sec/SPI)	0.960593	0.039407	CS pos: 19-20. AFA-KS. Pr: 0.5080
OAX77637.1 0 Y n3-14c19/20o							SP(Sec/SPI)	0.983663	0.016337	CS pos: 19-20. ALA-AA. Pr: 0.6543
OAX77650.1 0 Y n3-13c18/19o							SP(Sec/SPI)	0.978811	0.021189	CS pos: 18-19. AIA-AP. Pr: 0.8573
OAX77657.1 0 Y n4-14c19/20o							SP(Sec/SPI)	0.998826	0.001174	CS pos: 19-20. SAA-VP. Pr: 0.6884
OAX77663.1 0 Y n7-18c30/31o							SP(Sec/SPI)	0.914054	0.085946	CS pos: 15-16. ASA-VV. Pr: 0.3578
OAX77692.1 0 Y n3-14c19/20o							SP(Sec/SPI)	0.943729	0.056271	CS pos: 19-20. TIA-HP. Pr: 0.6018
OAX77699.1 0 Y n7-15c20/21o							SP(Sec/SPI)	0.999401	0.000599	CS pos: 20-21. ALA-AP. Pr: 0.8915
OAX77702.1 0 Y n4-15c20/21o							SP(Sec/SPI)	0.998103	0.001897	CS pos: 20-21. AHA-YN. Pr: 0.8817
OAX77794.1 0 Y n9-20c25/26o							SP(Sec/SPI)	0.994222	0.005778	CS pos: 25-26. ASA-LP. Pr: 0.3452
OAX77805.1 0 Y n2-12c16/17o							SP(Sec/SPI)	0.875385	0.124615	CS pos: 16-17. VIC-DP. Pr: 0.7231
OAX77816.1 0 Y n9-17c21/22o							SP(Sec/SPI)	0.984843	0.015157	CS pos: 21-22. VSA-DG. Pr: 0.8153
OAX77835.1 0 Y n10-18c23/24o							SP(Sec/SPI)	0.980142	0.019858	CS pos: 23-24. AQA-DS. Pr: 0.9034
OAX77840.1 0 Y n6-17c22/23o							SP(Sec/SPI)	0.988422	0.011578	CS pos: 22-23. AVA-GT. Pr: 0.4026
OAX77848.1 0 Y n3-14c19/20o							SP(Sec/SPI)	0.993019	0.006981	CS pos: 19-20. VNA-AV. Pr: 0.8435
OAX77866.1 0 Y n6-17c22/23o							SP(Sec/SPI)	0.993563	0.006437	CS pos: 19-20. VSA-AP. Pr: 0.4815
OAX77905.1 0 Y n7-18c22/23o							SP(Sec/SPI)	0.999186	0.000814	CS pos: 22-23. VHG-QA. Pr: 0.7603
OAX77924.1 0 Y n3-10c19/20o							SP(Sec/SPI)	0.876207	0.123793	CS pos: 19-20. VLS-VP. Pr: 0.6210
OAX77970.1 0 Y n6-18c24/25o							SP(Sec/SPI)	0.998925	0.001075	CS pos: 24-25. SVA-VD. Pr: 0.8174
OAX77985.1 0 Y n4-14c19/20o							SP(Sec/SPI)	0.740913	0.259087	CS pos: 19-20. GFA-FP. Pr: 0.3748
OAX78030.1 0 Y n5-16c21/22o							SP(Sec/SPI)	0.988599	0.011401	CS pos: 21-22. VDA-TS. Pr: 0.9341
OAX78064.1 0 Y n2-12c19/20o							SP(Sec/SPI)	0.82979	0.17021	CS pos: 19-20. VLS-SC. Pr: 0.4706
OAX78065.1 0 Y n3-14c19/20o							SP(Sec/SPI)	0.996233	0.003767	CS pos: 19-20. GLG-QP. Pr: 0.8947
OAX78086.1 0 Y n9-20c25/26o							SP(Sec/SPI)	0.990938	0.009062	CS pos: 25-26. THP-LP. Pr: 0.7444
OAX78088.1 0 Y n4-12c16/17o							SP(Sec/SPI)	0.989289	0.010711	CS pos: 16-17. AAA-SP. Pr: 0.7073
OAX78094.1 0 Y n4-14c19/20o							SP(Sec/SPI)	0.991474	0.008526	CS pos: 19-20. AQM-ST. Pr: 0.2796
OAX78103.1 0 Y n5-17c26/27o							SP(Sec/SPI)	0.505896	0.494104	CS pos: 25-26. AAA-AV. Pr: 0.1706
OAX78152.1 0 Y n4-15c20/21o							SP(Sec/SPI)	0.981232	0.018768	CS pos: 20-21. VLG-AP. Pr: 0.8791
OAX78281.1 0 Y n7-22c26/27o							SP(Sec/SPI)	0.898533	0.101467	CS pos: 26-27. THS-GS. Pr: 0.4226
OAX78288.1 0 Y n3-14c22/23o2							SP(Sec/SPI)	0.9972	0.0028	CS pos: 22-23. ITA-QG. Pr: 0.6490
OAX78349.1 0 Y n8-20c32/33o							SP(Sec/SPI)	0.860917	0.139083	CS pos: 24-25. VMT-SV. Pr: 0.5040
OAX78372.1 0 Y n4-14c19/20o							SP(Sec/SPI)	0.998003	0.001997	CS pos: 19-20. ICA-QT. Pr: 0.6124
OAX78393.1 0 Y n3-14c22/23o							SP(Sec/SPI)	0.999433	0.000567	CS pos: 22-23. ILA-SP. Pr: 0.9325
OAX78404.1 0 Y n4-15c20/21o							SP(Sec/SPI)	0.901097	0.098903	CS pos: 20-21. DQA-LP. Pr: 0.5125
OAX78428.1 0 Y n7-16c21/22o							SP(Sec/SPI)	0.885361	0.114639	CS pos: 21-22. SHM-QL. Pr: 0.3589
OAX78447.1 0 Y n7-18c23/24o							SP(Sec/SPI)	0.741683	0.258317	CS pos: 23-24. VDC-FK. Pr: 0.4921
OAX78460.1 0 Y n11-22c31/32o							SP(Sec/SPI)	0.945547	0.054453	CS pos: 31-32. ANA-IP. Pr: 0.7431
OAX78467.1 0 Y n6-15c20/21o							SP(Sec/SPI)	0.98521	0.01479	CS pos: 20-21. VVA-VT. Pr: 0.7763
OAX78552.1 0 Y n4-15c20/21o							SP(Sec/SPI)	0.909554	0.090446	CS pos: 20-21. VAA-LP. Pr: 0.7730
OAX78583.1 0 Y n7-18c23/24o							SP(Sec/SPI)	0.936187	0.063813	CS pos: 23-24. AVA-RV. Pr: 0.7499
OAX78587.1 0 Y n6-16c22/23o							SP(Sec/SPI)	0.978232	0.021768	CS pos: 23-24. IAA-NY. Pr: 0.7212
OAX78603.1 0 Y n3-14c20/21o							SP(Sec/SPI)	0.985351	0.014649	CS pos: 20-21. ATA-AP. Pr: 0.7924
OAX78612.1 0 Y n8-20c28/29o							SP(Sec/SPI)	0.872429	0.127571	CS pos: 28-29. AKA-YG. Pr: 0.3004
OAX78626.1 0 Y n5-16c28/29o							SP(Sec/SPI)	0.971961	0.028039	CS pos: 18-19. ASA-TI. Pr: 0.4270
OAX78642.1 0 Y n6-16c24/25o							SP(Sec/SPI)	0.950537	0.049463	CS pos: 24-25. AIA-LT. Pr: 0.6432
OAX78669.1 0 Y n4-15c24/25o							SP(Sec/SPI)	0.974646	0.025354	CS pos: 22-23. AVG-LA. Pr: 0.4805
OAX78698.1 0 Y n4-15c20/21o							SP(Sec/SPI)	0.999586	0.000414	CS pos: 20-21. VFA-QK. Pr: 0.8978
OAX78723.1 0 Y n9-20c26/27o							SP(Sec/SPI)	0.993091	0.006909	CS pos: 26-27. VSA-EE. Pr: 0.7934
OAX78730.1 0 Y n3-14c19/20o							SP(Sec/SPI)	0.997564	0.002436	CS pos: 19-20. ATA-ED. Pr: 0.9287
OAX78753.1 0 Y n3-14c19/20o							SP(Sec/SPI)	0.960184	0.039816	CS pos: 19-20. VFG-LV. Pr: 0.6647
OAX78766.1 0 Y n4-15c23/24o							SP(Sec/SPI)	0.999242	0.000758	CS pos: 23-24. SAA-NS. Pr: 0.8508
OAX78793.1 0 Y n6-17c24/25o							SP(Sec/SPI)	0.987998	0.012002	CS pos: 17-18. VAA-QK. Pr: 0.6699
OAX78813.1 0 Y n3-13c18/19o							SP(Sec/SPI)	0.991275	0.008725	CS pos: 18-19. VLA-LP. Pr: 0.8703
OAX78846.1 0 Y n9-21c25/26o							SP(Sec/SPI)	0.996177	0.003823	CS pos: 25-26. ATA-KI. Pr: 0.7618
OAX78851.1 0 Y n4-15c20/21o							SP(Sec/SPI)	0.747745	0.252255	CS pos: 20-21. VTA-GY. Pr: 0.5849
OAX78863.1 0 Y n4-14c22/23o							SP(Sec/SPI)	0.983359	0.016641	CS pos: 22-23. AAA-AA. Pr: 0.3269
OAX78882.1 0 Y n3-14c20/21o							SP(Sec/SPI)	0.993352	0.006648	CS pos: 20-21. AQA-TQ. Pr: 0.8174
OAX78931.1 0 Y n5-13c18/19o							SP(Sec/SPI)	0.996674	0.003326	CS pos: 18-19. ARA-AQ. Pr: 0.8664
OAX78941.1 0 Y n3-13c17/18o							SP(Sec/SPI)	0.988587	0.011413	CS pos: 17-18. GEA-KI. Pr: 0.7013
OAX78973.1 0 Y n3-13c18/19o							SP(Sec/SPI)	0.915353	0.084647	CS pos: 18-19. ASA-QF. Pr: 0.8625
OAX79114.1 0 Y n6-17c24/25o							SP(Sec/SPI)	0.561456	0.438544	CS pos: 22-23. VNC-IP. Pr: 0.4678
OAX79118.1 0 Y n6-17c22/23o							SP(Sec/SPI)	0.954834	0.045166	CS pos: 19-20. VSA-SL. Pr: 0.3899
OAX79129.1 0 Y n4-15c20/21o							SP(Sec/SPI)	0.946885	0.053115	CS pos: 20-21. GLA-SP. Pr: 0.6785
OAX79134.1 0 Y n17-28c36/37o							SP(Sec/SPI)	0.749033	0.250967	CS pos: 36-37. ALA-QP. Pr: 0.7168
OAX79136.1 0 Y n3-14c18/19o							SP(Sec/SPI)	0.998435	0.001565	CS pos: 18-19. AFA-LP. Pr: 0.8759
OAX79191.1 0 Y n3-14c19/20o							SP(Sec/SPI)	0.986698	0.013302	CS pos: 19-20. ASS-QS. Pr: 0.6269
OAX79207.1 0 Y n3-14c20/21o							SP(Sec/SPI)	0.994732	0.005268	CS pos: 20-21. TLA-KP. Pr: 0.7867
OAX79350.1 0 Y n6-17c21/22o							SP(Sec/SPI)	0.991431	0.008569	CS pos: 21-22. VLA-SP. Pr: 0.7138
OAX79357.1 0 Y n3-14c19/20o							SP(Sec/SPI)	0.997398	0.002602	CS pos: 17-18. VTA-HP. Pr: 0.5204
OAX79366.1 0 Y n7-17c23/24o							SP(Sec/SPI)	0.860586	0.139414	CS pos: 21-22. AAV-QN. Pr: 0.3323
OAX79370.1 0 Y n7-17c23/24o							SP(Sec/SPI)	0.860586	0.139414	CS pos: 21-22. AAV-QN. Pr: 0.3323
OAX79375.1 0 Y n6-17c22/23o							SP(Sec/SPI)	0.974695	0.025305	CS pos: 22-23. ATA-LT. Pr: 0.4715
OAX79389.1 0 Y n15-26c31/32o							SP(Sec/SPI)	0.684882	0.315118	CS pos: 27-28. ATS-SV. Pr: 0.2615
OAX79404.1 0 Y n5-20c25/26o							SP(Sec/SPI)	0.986744	0.013256	CS pos: 25-26. SKA-TV. Pr: 0.6988
OAX79426.1 0 Y n7-18c23/24o							SP(Sec/SPI)	0.969885	0.030115	CS pos: 23-24. ALA-EF. Pr: 0.8561
OAX79436.1 0 Y n2-12c17/18o							SP(Sec/SPI)	0.940444	0.059556	CS pos: 17-18. ISA-VC. Pr: 0.4942
OAX79445.1 0 Y n4-15c23/24o							SP(Sec/SPI)	0.994245	0.005755	CS pos: 23-24. AFG-SP. Pr: 0.8246
OAX79494.1 0 Y n4-15c21/22o							SP(Sec/SPI)	0.998339	0.001661	CS pos: 21-22. SSA-AP. Pr: 0.9505
OAX79532.1 0 Y n3-14c21/22o							SP(Sec/SPI)	0.996665	0.003335	CS pos: 21-22. VSA-IP. Pr: 0.7832
OAX79580.1 0 Y n4-11c15/16o							SP(Sec/SPI)	0.990557	0.009443	CS pos: 15-16. VHA-NI. Pr: 0.7994
OAX79631.1 0 Y n3-11c18/19o							SP(Sec/SPI)	0.984137	0.015863	CS pos: 18-19. VDA-CA. Pr: 0.7379
OAX79666.1 0 Y n6-21c25/26o							SP(Sec/SPI)	0.911884	0.088116	CS pos: 25-26. AVA-SN. Pr: 0.4888
OAX79669.1 0 Y n3-15c19/20o							SP(Sec/SPI)	0.991983	0.008017	CS pos: 19-20. ALA-HP. Pr: 0.7526
OAX79681.1 0 Y n3-13c18/19o							SP(Sec/SPI)	0.999307	0.000693	CS pos: 18-19. ANA-QL. Pr: 0.9379
OAX79704.1 0 Y n7-19c23/24o							SP(Sec/SPI)	0.984226	0.015774	CS pos: 23-24. VNA-AA. Pr: 0.6729
OAX79710.1 0 Y n6-17c24/25o							SP(Sec/SPI)	0.907194	0.092806	CS pos: 24-25. ALA-AV. Pr: 0.7280
OAX79719.1 0 Y n3-13c18/19o							SP(Sec/SPI)	0.995645	0.004355	CS pos: 18-19. SSA-QK. Pr: 0.8648
OAX79723.1 0 Y n2-12c17/18o							SP(Sec/SPI)	0.942172	0.057828	CS pos: 17-18. VSG-KV. Pr: 0.5146
OAX79750.1 0 Y n6-16c24/25o							SP(Sec/SPI)	0.668753	0.331247	CS pos: 24-25. LLG-HP. Pr: 0.2971
OAX79784.1 0 Y n9-18c26/27o							SP(Sec/SPI)	0.838744	0.161256	CS pos: 26-27. SLA-RG. Pr: 0.4811
OAX79808.1 0 Y n4-15c27/28o							SP(Sec/SPI)	0.995766	0.004234	CS pos: 24-25. AHA-VE. Pr: 0.5816
OAX79810.1 0 Y n4-13c18/19o							SP(Sec/SPI)	0.974828	0.025172	CS pos: 18-19. ASA-QV. Pr: 0.9014
OAX79820.1 0 Y n4-15c20/21o							SP(Sec/SPI)	0.996814	0.003186	CS pos: 20-21. AQA-VG. Pr: 0.8444
OAX79823.1 0 Y n4-16c24/25o							SP(Sec/SPI)	0.987609	0.012391	CS pos: 24-25. AAA-IS. Pr: 0.5067
OAX79826.1 0 Y n3-14c21/22o							SP(Sec/SPI)	0.828318	0.171682	CS pos: 21-22. VAA-SR. Pr: 0.5605
OAX79835.1 0 Y n5-16c21/22o							SP(Sec/SPI)	0.999311	0.000689	CS pos: 21-22. VSA-EK. Pr: 0.9286
OAX79841.1 0 Y n7-17c22/23o							SP(Sec/SPI)	0.977221	0.022779	CS pos: 22-23. TNS-YY. Pr: 0.8875
OAX79845.1 0 Y n4-15c20/21o							SP(Sec/SPI)	0.993847	0.006153	CS pos: 20-21. GST-DP. Pr: 0.5420
OAX79885.1 0 Y n2-10c15/16o							SP(Sec/SPI)	0.911913	0.088087	CS pos: 19-20. TSA-SK. Pr: 0.5975
OAX79936.1 0 Y n10-21c25/26o							SP(Sec/SPI)	0.937451	0.062549	CS pos: 26-27. LAA-QQ. Pr: 0.3149
OAX79943.1 0 Y n4-17c22/23o							SP(Sec/SPI)	0.998422	0.001578	CS pos: 22-23. AFP-RD. Pr: 0.4549
OAX79984.1 0 Y n6-17c29/30o							SP(Sec/SPI)	0.997103	0.002897	CS pos: 20-21. AQG-VP. Pr: 0.8493
OAX79997.1 0 Y n4-15c20/21o							SP(Sec/SPI)	0.992346	0.007654	CS pos: 20-21. GQA-GL. Pr: 0.8037
OAX80028.1 0 Y n10-21c26/27o							SP(Sec/SPI)	0.994049	0.005951	CS pos: 26-27. VDG-TP. Pr: 0.9725
OAX80029.1 0 Y n4-15c20/21o							SP(Sec/SPI)	0.97276	0.02724	CS pos: 20-21. VLA-AP. Pr: 0.6918
OAX80051.1 0 Y n7-18c26/27o							SP(Sec/SPI)	0.996203	0.003797	CS pos: 25-26. VAA-AQ. Pr: 0.5027
OAX80071.1 0 Y n11-22c27/28o							SP(Sec/SPI)	0.891236	0.108764	CS pos: 28-29. TRA-SN. Pr: 0.7535
OAX80074.1 0 Y n5-16c21/22o							SP(Sec/SPI)	0.998743	0.001257	CS pos: 21-22. AQA-QE. Pr: 0.9235
OAX80123.1 0 Y n4-19c24/25o							SP(Sec/SPI)	0.993991	0.006009	CS pos: 21-22. VHG-AD. Pr: 0.6411
OAX80158.1 0 Y n17-28c33/34o							SP(Sec/SPI)	0.904326	0.095674	CS pos: 33-34. AGA-VP. Pr: 0.8635
OAX80171.1 0 Y n6-16c21/22o							SP(Sec/SPI)	0.996347	0.003653	CS pos: 21-22. ALA-SD. Pr: 0.9072
OAX80178.1 0 Y n6-17c22/23o							SP(Sec/SPI)	0.964565	0.035435	CS pos: 22-23. ASA-NE. Pr: 0.6784
OAX80184.1 0 Y n3-12c17/18o							SP(Sec/SPI)	0.982289	0.017711	CS pos: 17-18. AMA-EF. Pr: 0.9134
OAX80225.1 0 Y n7-15c20/21o							SP(Sec/SPI)	0.999338	0.000662	CS pos: 20-21. ALA-AP. Pr: 0.7932
OAX80286.1 0 Y n3-14c19/20o							SP(Sec/SPI)	0.964483	0.035517	CS pos: 19-20. AAA-VP. Pr: 0.4480
OAX80298.1 0 Y n3-15c20/21o							SP(Sec/SPI)	0.999795	0.000205	CS pos: 20-21. AQA-SS. Pr: 0.6941
OAX80315.1 0 Y n7-18c26/27o							SP(Sec/SPI)	0.962406	0.037594	CS pos: 26-27. VST-NP. Pr: 0.7726
OAX80318.1 0 Y n3-13c18/19o							SP(Sec/SPI)	0.959167	0.040833	CS pos: 20-21. AAA-QP. Pr: 0.6278
OAX80332.1 0 Y n3-14c19/20o							SP(Sec/SPI)	0.996127	0.003873	CS pos: 19-20. VSA-VC. Pr: 0.8623
OAX80369.1 0 Y n7-17c22/23o							SP(Sec/SPI)	0.992929	0.007071	CS pos: 17-18. AIA-AP. Pr: 0.5089
OAX80370.1 0 Y n3-13c17/18o							SP(Sec/SPI)	0.999552	0.000448	CS pos: 17-18. VWA-AA. Pr: 0.7641
OAX80414.1 0 Y n4-16c21/22o							SP(Sec/SPI)	0.979136	0.020864	CS pos: 21-22. AKG-DG. Pr: 0.8639
OAX80429.1 0 Y n34-45c53/54o							SP(Sec/SPI)	0.840786	0.159214	CS pos: 51-52. AMA-AA. Pr: 0.6223
OAX80437.1 0 Y n8-19c24/25o							SP(Sec/SPI)	0.992761	0.007239	CS pos: 24-25. AAA-VP. Pr: 0.3864
OAX80490.1 0 Y n4-12c17/18o							SP(Sec/SPI)	0.979608	0.020392	CS pos: 17-18. ASA-QI. Pr: 0.8965
OAX80500.1 0 Y n2-13c18/19o							SP(Sec/SPI)	0.969643	0.030357	CS pos: 20-21. GSA-LP. Pr: 0.6278
OAX80518.1 0 Y n3-10c15/16o							SP(Sec/SPI)	0.984875	0.015125	CS pos: 15-16. ASA-SV. Pr: 0.7400
OAX80524.1 0 Y n3-14c22/23o							SP(Sec/SPI)	0.996179	0.003821	CS pos: 22-23. VQA-RV. Pr: 0.8993
OAX80583.1 0 Y n5-15c20/21o							SP(Sec/SPI)	0.996968	0.003032	CS pos: 20-21. VHS-HM. Pr: 0.9554
OAX80664.1 0 Y n6-16c21/22o							SP(Sec/SPI)	0.967632	0.032368	CS pos: 21-22. SLA-KS. Pr: 0.7126
OAX80692.1 0 Y n5-16c21/22o							SP(Sec/SPI)	0.965437	0.034563	CS pos: 21-22. ALA-GT. Pr: 0.7562
OAX80714.1 0 Y n5-13c18/19o							SP(Sec/SPI)	0.998429	0.001571	CS pos: 18-19. ALA-AD. Pr: 0.8948
OAX80772.1 0 Y n8-16c22/23o							SP(Sec/SPI)	0.989573	0.010427	CS pos: 22-23. CSA-LQ. Pr: 0.8659
OAX80830.1 0 Y n3-14c19/20o							SP(Sec/SPI)	0.94663	0.05337	CS pos: 19-20. VYS-RA. Pr: 0.5707
OAX80841.1 0 Y n6-15c21/22o							SP(Sec/SPI)	0.998422	0.001578	CS pos: 21-22. SHA-ES. Pr: 0.9140
OAX80864.1 0 Y n3-14c20/21o							SP(Sec/SPI)	0.99234	0.00766	CS pos: 20-21. VSA-AP. Pr: 0.9240
OAX80870.1 0 Y n8-19c26/27o							SP(Sec/SPI)	0.985352	0.014648	CS pos: 26-27. VSA-FF. Pr: 0.9099
OAX80889.1 0 Y n5-16c21/22o							SP(Sec/SPI)	0.951485	0.048515	CS pos: 21-22. AAA-AP. Pr: 0.6810
OAX80925.1 0 Y n4-15c23/24o							SP(Sec/SPI)	0.995106	0.004894	CS pos: 23-24. ASA-AA. Pr: 0.6769
OAX80990.1 0 Y n6-17c22/23o							SP(Sec/SPI)	0.997943	0.002057	CS pos: 23-24. VAA-EE. Pr: 0.7461
OAX80993.1 0 Y n4-15c21/22o							SP(Sec/SPI)	0.966364	0.033636	CS pos: 21-22. ISG-FS. Pr: 0.8021
OAX80997.1 0 Y n3-14c18/19o							SP(Sec/SPI)	0.98939	0.01061	CS pos: 18-19. AKS-QK. Pr: 0.8231
OAX81010.1 0 Y n6-16c20/21o							SP(Sec/SPI)	0.954099	0.045901	CS pos: 20-21. SAP-EP. Pr: 0.2187
OAX81021.1 0 Y n11-22c26/27o							SP(Sec/SPI)	0.988789	0.011211	CS pos: 26-27. ASA-TP. Pr: 0.7552
OAX81068.1 0 Y n3-13c18/19o							SP(Sec/SPI)	0.999139	0.000861	CS pos: 18-19. AVA-AP. Pr: 0.5673
OAX81116.1 0 Y n18-29c34/35o							SP(Sec/SPI)	0.583411	0.416589	CS pos: 32-33. ALA-HQ. Pr: 0.4001
OAX81134.1 0 Y n4-15c21/22o							SP(Sec/SPI)	0.994138	0.005862	CS pos: 21-22. ISA-SP. Pr: 0.9084
OAX81169.1 0 Y n4-14c19/20o							SP(Sec/SPI)	0.999058	0.000942	CS pos: 18-19. SLS-AK. Pr: 0.4084
OAX81188.1 0 Y n2-12c17/18o							SP(Sec/SPI)	0.979365	0.020635	CS pos: 18-19. AAA-KG. Pr: 0.5169
OAX81189.1 0 Y n6-17c23/24o							SP(Sec/SPI)	0.926298	0.073702	CS pos: 23-24. CTA-LP. Pr: 0.6444
OAX81203.1 0 Y n14-29c37/38o							SP(Sec/SPI)	0.608054	0.391946	CS pos: 37-38. VSA-QN. Pr: 0.4635
OAX81245.1 0 Y n7-15c20/21o							SP(Sec/SPI)	0.87554	0.12446	CS pos: 20-21. TNA-WP. Pr: 0.6238
OAX81257.1 0 Y n4-13c18/19o							SP(Sec/SPI)	0.984608	0.015392	CS pos: 18-19. SSA-KV. Pr: 0.7342
OAX81260.1 0 Y n14-25c30/31o							SP(Sec/SPI)	0.94719	0.05281	CS pos: 30-31. VQA-NR. Pr: 0.9295
OAX81263.1 0 Y n5-16c21/22o							SP(Sec/SPI)	0.948854	0.051146	CS pos: 21-22. AAA-LP. Pr: 0.8083
OAX81264.1 0 Y n3-13c18/19o							SP(Sec/SPI)	0.585867	0.414133	CS pos: 18-19. AHC-LG. Pr: 0.3121
OAX81265.1 0 Y n4-17c21/22o							SP(Sec/SPI)	0.998335	0.001665	CS pos: 23-24. ASA-LP. Pr: 0.8733
OAX81270.1 0 Y n8-19c24/25o							SP(Sec/SPI)	0.99269	0.00731	CS pos: 21-22. IGA-VG. Pr: 0.3347
OAX81278.1 0 Y n3-14c19/20o							SP(Sec/SPI)	0.988131	0.011869	CS pos: 19-20. ASA-HF. Pr: 0.8113
OAX81282.1 0 Y n6-14c19/20o							SP(Sec/SPI)	0.663312	0.336688	CS pos: 19-20. ASA-GP. Pr: 0.6184
OAX81301.1 0 Y n7-17c29/30o							SP(Sec/SPI)	0.853523	0.146477	CS pos: 22-23. GFG-QP. Pr: 0.2800
OAX81316.1 0 Y n7-18c22/23o							SP(Sec/SPI)	0.981929	0.018071	CS pos: 22-23. AVA-RP. Pr: 0.5509
OAX81343.1 0 Y n4-16c25/26o							SP(Sec/SPI)	0.778342	0.221658	CS pos: 25-26. VSS-TE. Pr: 0.2425
OAX81393.1 0 Y n5-16c21/22o							SP(Sec/SPI)	0.981578	0.018422	CS pos: 21-22. AQA-AP. Pr: 0.6781
OAX81421.1 0 Y n4-15c21/22o							SP(Sec/SPI)	0.995578	0.004422	CS pos: 21-22. TRA-QF. Pr: 0.9563
OAX81442.1 0 Y n6-16c21/22o							SP(Sec/SPI)	0.995325	0.004675	CS pos: 21-22. SMA-VP. Pr: 0.8123
OAX81443.1 0 Y n6-14c19/20o							SP(Sec/SPI)	0.867797	0.132203	CS pos: 19-20. VAA-SP. Pr: 0.4934
OAX81449.1 0 Y n2-13c18/19o							SP(Sec/SPI)	0.851624	0.148376	CS pos: 18-19. SLG-LW. Pr: 0.4842
OAX81463.1 0 Y n5-16c21/22o							SP(Sec/SPI)	0.995246	0.004754	CS pos: 21-22. IAA-AK. Pr: 0.3642
OAX81487.1 0 Y n10-21c26/27o							SP(Sec/SPI)	0.899828	0.100172	CS pos: 26-27. SLA-NP. Pr: 0.5940
OAX81497.1 0 Y n9-20c25/26o							SP(Sec/SPI)	0.992703	0.007297	CS pos: 25-26. VTA-HT. Pr: 0.8378
OAX81511.1 0 Y n3-14c19/20o							SP(Sec/SPI)	0.534348	0.465652	CS pos: 19-20. VRK-LQ. Pr: 0.1282
OAX81517.1 0 Y n8-19c24/25o							SP(Sec/SPI)	0.986473	0.013527	CS pos: 24-25. IAA-AP. Pr: 0.6256
OAX81519.1 0 Y n6-17c21/22o							SP(Sec/SPI)	0.981906	0.018094	CS pos: 21-22. AIS-SP. Pr: 0.5089
OAX81540.1 0 Y n3-15c23/24o							SP(Sec/SPI)	0.995364	0.004636	CS pos: 18-19. IEA-SD. Pr: 0.5084
OAX81556.1 0 Y n4-16c21/22o							SP(Sec/SPI)	0.994193	0.005807	CS pos: 21-22. VDA-QG. Pr: 0.7246
OAX81575.1 0 Y n14-25c29/30o							SP(Sec/SPI)	0.937263	0.062737	CS pos: 29-30. IQA-RD. Pr: 0.6245
OAX81589.1 0 Y n3-16c20/21o							SP(Sec/SPI)	0.993868	0.006132	CS pos: 20-21. ANS-QN. Pr: 0.9219
OAX81606.1 0 Y n3-15c23/24o							SP(Sec/SPI)	0.996248	0.003752	CS pos: 23-24. VDA-RS. Pr: 0.5232
OAX81613.1 0 Y n2-10c14/15o							SP(Sec/SPI)	0.746228	0.253772	CS pos: 16-17. ALA-LY. Pr: 0.5237
OAX81614.1 0 Y n4-15c20/21o							SP(Sec/SPI)	0.997263	0.002737	CS pos: 20-21. ADA-WS. Pr: 0.8147
OAX81627.1 0 Y n6-14c19/20o							SP(Sec/SPI)	0.994774	0.005226	CS pos: 19-20. TAA-TP. Pr: 0.8061
OAX81629.1 0 Y n12-20c25/26o							SP(Sec/SPI)	0.996469	0.003531	CS pos: 25-26. VHA-AP. Pr: 0.9669
OAX81638.1 0 Y n4-15c24/25o							SP(Sec/SPI)	0.985119	0.014881	CS pos: 15-16. AIA-SG. Pr: 0.6827
OAX81665.1 0 Y n8-19c25/26o							SP(Sec/SPI)	0.997518	0.002482	CS pos: 25-26. VHA-FG. Pr: 0.9304
OAX81690.1 0 Y n7-18c23/24o							SP(Sec/SPI)	0.953267	0.046733	CS pos: 23-24. VAG-HS. Pr: 0.7450
OAX81698.1 0 Y n7-20c29/30o							SP(Sec/SPI)	0.969988	0.030012	CS pos: 22-23. ASA-SA. Pr: 0.3511
OAX81706.1 0 Y n3-14c19/20o							SP(Sec/SPI)	0.998721	0.001279	CS pos: 19-20. VFA-GG. Pr: 0.7713
OAX81717.1 0 Y n6-17c22/23o							SP(Sec/SPI)	0.997768	0.002232	CS pos: 22-23. AFA-FG. Pr: 0.8907
OAX81846.1 0 Y n7-18c30/31o							SP(Sec/SPI)	0.875426	0.124574	CS pos: 23-24. AHG-TV. Pr: 0.4656
OAX81857.1 0 Y n6-13c18/19o							SP(Sec/SPI)	0.937355	0.062645	CS pos: 18-19. ASA-RF. Pr: 0.8440
OAX81861.1 0 Y n7-17c22/23o							SP(Sec/SPI)	0.976599	0.023401	CS pos: 22-23. VIS-QT. Pr: 0.7204
OAX81865.1 0 Y n11-22c29/30o							SP(Sec/SPI)	0.964482	0.035518	CS pos: 29-30. CAA-QS. Pr: 0.5444
OAX81878.1 0 Y n9-16c24/25o							SP(Sec/SPI)	0.995186	0.004814	CS pos: 24-25. VAA-QT. Pr: 0.7621
OAX81906.1 0 Y n6-16c21/22o							SP(Sec/SPI)	0.87286	0.12714	CS pos: 21-22. VLC-AE. Pr: 0.7355
OAX81915.1 0 Y n6-17c22/23o							SP(Sec/SPI)	0.997607	0.002393	CS pos: 22-23. TSA-AA. Pr: 0.6269
OAX81927.1 0 Y n7-18c22/23o							SP(Sec/SPI)	0.997434	0.002566	CS pos: 22-23. VNA-DG. Pr: 0.9284
OAX81941.1 0 Y n3-14c19/20o							SP(Sec/SPI)	0.993298	0.006702	CS pos: 19-20. ALA-AP. Pr: 0.8626
OAX81978.1 0 Y n4-17c22/23o							SP(Sec/SPI)	0.818957	0.181043	CS pos: 26-27. CAA-FE. Pr: 0.3576
OAX81981.1 0 Y n3-14c19/20o							SP(Sec/SPI)	0.998099	0.001901	CS pos: 19-20. VLA-SP. Pr: 0.9397
OAX82034.1 0 Y n9-16c21/22o							SP(Sec/SPI)	0.729041	0.270959	CS pos: 21-22. SLT-IH. Pr: 0.2889
OAX82060.1 0 Y n3-14c19/20o							SP(Sec/SPI)	0.993167	0.006833	CS pos: 19-20. AVG-AP. Pr: 0.7192
OAX82110.1 0 Y n8-16c21/22o							SP(Sec/SPI)	0.984488	0.015512	CS pos: 21-22. ASA-VI. Pr: 0.7236
OAX82196.1 0 Y n6-17c22/23o							SP(Sec/SPI)	0.945242	0.054758	CS pos: 20-21. ASA-TT. Pr: 0.7003
OAX82206.1 0 Y n3-13c18/19o							SP(Sec/SPI)	0.996382	0.003618	CS pos: 18-19. AFA-HI. Pr: 0.8785
OAX82210.1 0 Y n6-17c22/23o							SP(Sec/SPI)	0.990225	0.009775	CS pos: 22-23. AFG-SR. Pr: 0.9064
OAX82223.1 0 Y n6-17c22/23o							SP(Sec/SPI)	0.962286	0.037714	CS pos: 22-23. VLG-QG. Pr: 0.7482
OAX82234.1 0 Y n3-14c23/24o							SP(Sec/SPI)	0.998419	0.001581	CS pos: 23-24. VEA-AV. Pr: 0.4802
OAX82252.1 0 Y n8-16c20/21o							SP(Sec/SPI)	0.99706	0.00294	CS pos: 20-21. VLA-QF. Pr: 0.9578
OAX82306.1 0 Y n8-19c24/25o							SP(Sec/SPI)	0.98555	0.01445	CS pos: 22-23. TIA-QT. Pr: 0.5870
OAX82349.1 0 Y n4-15c20/21o							SP(Sec/SPI)	0.986165	0.013835	CS pos: 20-21. ATA-TF. Pr: 0.8465
OAX82384.1 0 Y n6-17c22/23o							SP(Sec/SPI)	0.681413	0.318587	CS pos: 28-29. VQS-YA. Pr: 0.3814
OAX82431.1 0 Y n8-15c19/20o							SP(Sec/SPI)	0.585893	0.414107	CS pos: 19-20. VNS-GL. Pr: 0.4644
OAX82456.1 0 Y n4-15c33/34o							SP(Sec/SPI)	0.995129	0.004871	CS pos: 22-23. GLA-MP. Pr: 0.6957
OAX82459.1 0 Y n9-20c24/25o							SP(Sec/SPI)	0.966681	0.033319	CS pos: 24-25. TSA-AP. Pr: 0.8825
OAX82462.1 0 Y n3-14c18/19o							SP(Sec/SPI)	0.998261	0.001739	CS pos: 17-18. AAA-AT. Pr: 0.4126
OAX82480.1 0 Y n6-18c22/23o							SP(Sec/SPI)	0.923999	0.076001	CS pos: 22-23. GSA-VP. Pr: 0.6758
OAX82502.1 0 Y n3-13c18/19o							SP(Sec/SPI)	0.998589	0.001411	CS pos: 18-19. GAA-QD. Pr: 0.6790
OAX82527.1 0 Y n15-26c31/32o							SP(Sec/SPI)	0.894849	0.105151	CS pos: 31-32. SSC-RD. Pr: 0.7260
OAX82529.1 0 Y n4-15c20/21o							SP(Sec/SPI)	0.987164	0.012836	CS pos: 20-21. VFS-AP. Pr: 0.8768
OAX82559.1 0 Y n3-14c22/23o							SP(Sec/SPI)	0.632319	0.367681	CS pos: 18-19. VIG-GV. Pr: 0.2902
OAX82562.1 0 Y n3-14c22/23o							SP(Sec/SPI)	0.632319	0.367681	CS pos: 18-19. VIG-GV. Pr: 0.2902
OAX82580.1 0 Y n4-11c16/17o							SP(Sec/SPI)	0.988052	0.011948	CS pos: 16-17. AAA-SN. Pr: 0.5035
OAX82650.1 0 Y n2-13c21/22o							SP(Sec/SPI)	0.999528	0.000472	CS pos: 21-22. VLA-VE. Pr: 0.9268
OAX82677.1 0 Y n3-14c19/20o							SP(Sec/SPI)	0.712445	0.287555	CS pos: 22-23. ESG-LP. Pr: 0.1814
OAX82720.1 0 Y n5-16c21/22o							SP(Sec/SPI)	0.995756	0.004244	CS pos: 21-22. VSA-AV. Pr: 0.7767
OAX82758.1 0 Y n11-22c34/35o							SP(Sec/SPI)	0.744446	0.255554	CS pos: 29-30. ALS-GV. Pr: 0.3573
OAX82768.1 0 Y n4-15c20/21o							SP(Sec/SPI)	0.94171	0.05829	CS pos: 20-21. LAA-TS. Pr: 0.3081
OAX82780.1 0 Y n4-15c20/21o							SP(Sec/SPI)	0.998504	0.001496	CS pos: 20-21. ALS-QY. Pr: 0.9399
OAX82797.1 0 Y n2-13c18/19o							SP(Sec/SPI)	0.971114	0.028886	CS pos: 18-19. VAA-MS. Pr: 0.6951
OAX82802.1 0 Y n13-24c28/29o							SP(Sec/SPI)	0.944485	0.055515	CS pos: 28-29. VPG-EM. Pr: 0.4995
OAX82828.1 0 Y n4-11c16/17o							SP(Sec/SPI)	0.989817	0.010183	CS pos: 18-19. AAA-VS. Pr: 0.2359
OAX82874.1 0 Y n6-16c21/22o							SP(Sec/SPI)	0.962969	0.037031	CS pos: 21-22. AIA-KR. Pr: 0.8901
OAX82883.1 0 Y n3-14c19/20o							SP(Sec/SPI)	0.936034	0.063966	CS pos: 17-18. SRT-SP. Pr: 0.4428
OAX82912.1 0 Y n5-13c19/20o							SP(Sec/SPI)	0.521503	0.478497	CS pos: 19-20. IFA-IP. Pr: 0.2906
OAX82927.1 0 Y n6-14c19/20o							SP(Sec/SPI)	0.97289	0.02711	CS pos: 19-20. VTG-AP. Pr: 0.7263
OAX82932.1 0 Y n8-18c23/24o							SP(Sec/SPI)	0.945902	0.054098	CS pos: 23-24. LLS-VD. Pr: 0.4689
OAX82952.1 0 Y n7-16c21/22o							SP(Sec/SPI)	0.943634	0.056366	CS pos: 21-22. LTA-IP. Pr: 0.6345
OAX82961.1 0 Y n4-16c21/22o							SP(Sec/SPI)	0.985271	0.014729	CS pos: 20-21. ACA-GA. Pr: 0.3438
OAX82985.1 0 Y n4-14c21/22o							SP(Sec/SPI)	0.995696	0.004304	CS pos: 21-22. ASA-IP. Pr: 0.4829
OAX82986.1 0 Y n7-17c22/23o							SP(Sec/SPI)	0.599666	0.400334	CS pos: 19-20. AHA-GY. Pr: 0.2725
OAX82989.1 0 Y n3-11c16/17o							SP(Sec/SPI)	0.933639	0.066361	CS pos: 16-17. ALA-FW. Pr: 0.8563
OAX83012.1 0 Y n3-12c17/18o							SP(Sec/SPI)	0.997493	0.002507	CS pos: 17-18. AIA-MP. Pr: 0.6439
OAX83026.1 0 Y n8-21c26/27o							SP(Sec/SPI)	0.992027	0.007973	CS pos: 26-27. TSA-QW. Pr: 0.7460
OAX83032.1 0 Y n2-12c16/17o							SP(Sec/SPI)	0.956946	0.043054	CS pos: 16-17. IWA-CG. Pr: 0.4870
OAX83034.1 0 Y n4-15c23/24o							SP(Sec/SPI)	0.966605	0.033395	CS pos: 23-24. VSA-SV. Pr: 0.5364
OAX83051.1 0 Y n4-15c20/21o							SP(Sec/SPI)	0.995369	0.004631	CS pos: 20-21. SLA-LS. Pr: 0.4118
OAX83073.1 0 Y n6-14c19/20o							SP(Sec/SPI)	0.992047	0.007953	CS pos: 19-20. AVA-ED. Pr: 0.8855
OAX83076.1 0 Y n4-15c23/24o							SP(Sec/SPI)	0.977794	0.022206	CS pos: 18-19. TLS-AP. Pr: 0.5364
OAX83153.1 0 Y n3-13c18/19o							SP(Sec/SPI)	0.985658	0.014342	CS pos: 18-19. AAA-SP. Pr: 0.5141
OAX83155.1 0 Y n7-18c24/25o							SP(Sec/SPI)	0.748267	0.251733	CS pos: 24-25. IYG-RP. Pr: 0.6321
OAX83159.1 0 Y n6-16c20/21o							SP(Sec/SPI)	0.975192	0.024808	CS pos: 20-21. ASA-AK. Pr: 0.7200
OAX83176.1 0 Y n5-15c20/21o							SP(Sec/SPI)	0.645652	0.354348	CS pos: 20-21. TLA-FW. Pr: 0.5722
OAX83194.1 0 Y n10-20c25/26o							SP(Sec/SPI)	0.636153	0.363847	CS pos: 25-26. CMS-AN. Pr: 0.3274
OAX83253.1 0 Y n7-17c22/23o							SP(Sec/SPI)	0.988984	0.011016	CS pos: 22-23. VKA-SL. Pr: 0.8407
OAX83257.1 0 Y n7-17c22/23o							SP(Sec/SPI)	0.96565	0.03435	CS pos: 22-23. VSA-QG. Pr: 0.5699
OAX83288.1 0 Y n8-16c21/22o							SP(Sec/SPI)	0.986776	0.013224	CS pos: 21-22. ASA-VT. Pr: 0.7281
OAX83304.1 0 Y n3-11c16/17o							SP(Sec/SPI)	0.970042	0.029958	CS pos: 16-17. AGG-TQ. Pr: 0.4026
OAX83313.1 0 Y n5-16c24/25o							SP(Sec/SPI)	0.9534	0.0466	CS pos: 24-25. VIA-EY. Pr: 0.8577
OAX83323.1 0 Y n4-11c16/17o							SP(Sec/SPI)	0.992169	0.007831	CS pos: 16-17. ASA-AT. Pr: 0.7472
OAX83332.1 0 Y n10-20c28/29o							SP(Sec/SPI)	0.959113	0.040887	CS pos: 28-29. VHS-VY. Pr: 0.9022
OAX83344.1 0 Y n5-15c23/24o							SP(Sec/SPI)	0.963548	0.036452	CS pos: 23-24. TYA-HD. Pr: 0.9311
OAX83353.1 0 Y n7-18c23/24o							SP(Sec/SPI)	0.987065	0.012935	CS pos: 23-24. VRA-ED. Pr: 0.9380
OAX83355.1 0 Y n6-17c22/23o							SP(Sec/SPI)	0.994099	0.005901	CS pos: 22-23. VDA-HM. Pr: 0.9319
OAX83371.1 0 Y n4-16c20/21o							SP(Sec/SPI)	0.996779	0.003221	CS pos: 20-21. ALA-YP. Pr: 0.9083
OAX83380.1 0 Y n4-15c23/24o							SP(Sec/SPI)	0.725868	0.274132	CS pos: 23-24. TST-TP. Pr: 0.1995
OAX83382.1 0 Y n7-18c23/24o							SP(Sec/SPI)	0.994257	0.005743	CS pos: 19-20. LLA-QT. Pr: 0.3815
OAX83384.1 0 Y n6-13c17/18o							SP(Sec/SPI)	0.886715	0.113285	CS pos: 18-19. SAG-TY. Pr: 0.4856
OAX83399.1 0 0 i12-36o91-109i							SP(Sec/SPI)	0.670515	0.329485	CS pos: 33-34. ATA-LP. Pr: 0.5123
OAX83452.1 0 Y n9-20c28/29o							SP(Sec/SPI)	0.9939	0.0061	CS pos: 28-29. VNG-VW. Pr: 0.8712
OAX83491.1 0 Y n3-14c19/20o							SP(Sec/SPI)	0.995187	0.004813	CS pos: 19-20. IFG-AP. Pr: 0.9093
OAX83493.1 0 Y n10-23c31/32o							SP(Sec/SPI)	0.990657	0.009343	CS pos: 29-30. AVA-EA. Pr: 0.3585
OAX83495.1 0 Y n3-13c18/19o							SP(Sec/SPI)	0.971562	0.028438	CS pos: 18-19. AGA-DK. Pr: 0.8452
OAX83500.1 0 Y n8-19c24/25o							SP(Sec/SPI)	0.993696	0.006304	CS pos: 24-25. GFA-DS. Pr: 0.4792
OAX83523.1 0 Y n8-17c22/23o							SP(Sec/SPI)	0.844881	0.155119	CS pos: 22-23. ARA-VL. Pr: 0.5824
OAX83531.1 0 Y n5-13c21/22o							SP(Sec/SPI)	0.885953	0.114047	CS pos: 21-22. SLG-SR. Pr: 0.5156
OAX83549.1 0 Y n3-14c18/19o							SP(Sec/SPI)	0.998594	0.001406	CS pos: 18-19. VLA-NP. Pr: 0.7100
OAX83560.1 0 Y n8-16c24/25o							SP(Sec/SPI)	0.994596	0.005404	CS pos: 24-25. VTA-EV. Pr: 0.9005
OAX83592.1 0 Y n5-13c21/22o							SP(Sec/SPI)	0.500148	0.499852	CS pos: 28-29. TLA-LP. Pr: 0.2266
OAX83605.1 0 Y n4-12c17/18o							SP(Sec/SPI)	0.989273	0.010727	CS pos: 17-18. VLS-SP. Pr: 0.7492
OAX83627.1 0 Y n7-18c30/31o							SP(Sec/SPI)	0.731975	0.268025	CS pos: 18-19. GFA-SF. Pr: 0.2943
OAX83671.1 0 Y n3-13c18/19o							SP(Sec/SPI)	0.968475	0.031525	CS pos: 18-19. ISA-IQ. Pr: 0.8153
OAX83696.1 0 Y n4-15c20/21o							SP(Sec/SPI)	0.995574	0.004426	CS pos: 18-19. GQA-NL. Pr: 0.7810
OAX83717.1 0 Y n3-13c18/19o							SP(Sec/SPI)	0.991738	0.008262	CS pos: 18-19. SLA-QT. Pr: 0.8102
OAX83725.1 0 Y n3-14c19/20o							SP(Sec/SPI)	0.993285	0.006715	CS pos: 19-20. VSA-VA. Pr: 0.4013
OAX83754.1 0 Y n5-17c22/23o							SP(Sec/SPI)	0.950557	0.049443	CS pos: 22-23. VNA-AA. Pr: 0.8239
OAX83878.1 0 Y n7-18c26/27o							SP(Sec/SPI)	0.956743	0.043257	CS pos: 21-22. SQA-GY. Pr: 0.8159
OAX83897.1 0 Y n3-10c15/16o							SP(Sec/SPI)	0.928417	0.071583	CS pos: 15-16. VIA-LP. Pr: 0.5492
OAX83924.1 0 Y n6-15c20/21o							SP(Sec/SPI)	0.983765	0.016235	CS pos: 18-19. SLS-MP. Pr: 0.4994
OAX83925.1 0 Y n3-15c23/24o							SP(Sec/SPI)	0.992689	0.007311	CS pos: 23-24. TAA-QD. Pr: 0.6416
OAX83947.1 0 Y n7-17c22/23o							SP(Sec/SPI)	0.983965	0.016035	CS pos: 22-23. VTA-ER. Pr: 0.8576
OAX83958.1 0 Y n8-18c22/23o							SP(Sec/SPI)	0.999626	0.000374	CS pos: 22-23. VDA-CQ. Pr: 0.9447
OAX83973.1 0 Y n5-13c18/19o							SP(Sec/SPI)	0.996741	0.003259	CS pos: 18-19. VAA-DE. Pr: 0.9462
OAX84006.1 0 Y n3-14c19/20o							SP(Sec/SPI)	0.767824	0.232176	CS pos: 19-20. SRA-GG. Pr: 0.5248
OAX84022.1 0 Y n3-14c19/20o							SP(Sec/SPI)	0.996568	0.003432	CS pos: 19-20. AVA-EE. Pr: 0.9054
OAX84024.1 0 Y n4-12c17/18o							SP(Sec/SPI)	0.984682	0.015318	CS pos: 17-18. VFA-NV. Pr: 0.9012
OAX84029.1 0 Y n4-12c20/21o							SP(Sec/SPI)	0.722151	0.277849	CS pos: 21-22. SAA-DI. Pr: 0.3363
OAX84104.1 0 Y n5-12c17/18o							SP(Sec/SPI)	0.997255	0.002745	CS pos: 17-18. ALA-AD. Pr: 0.8487
OAX84145.1 0 Y n5-13c18/19o							SP(Sec/SPI)	0.869794	0.130206	CS pos: 18-19. VLS-IG. Pr: 0.3849
OAX84199.1 0 Y n3-15c23/24o							SP(Sec/SPI)	0.980537	0.019463	CS pos: 16-17. VIA-AP. Pr: 0.2840
OAX84204.1 0 Y n6-17c25/26o							SP(Sec/SPI)	0.942222	0.057778	CS pos: 25-26. ASA-EH. Pr: 0.6924
OAX84252.1 0 Y n4-11c15/16o							SP(Sec/SPI)	0.984751	0.015249	CS pos: 17-18. AAG-MP. Pr: 0.6645
OAX84275.1 0 Y n7-15c20/21o							SP(Sec/SPI)	0.978599	0.021401	CS pos: 20-21. AAA-NP. Pr: 0.7952
OAX84301.1 0 Y n10-21c26/27o							SP(Sec/SPI)	0.977207	0.022793	CS pos: 26-27. PFA-ER. Pr: 0.2696
OAX84320.1 0 Y n5-13c18/19o							SP(Sec/SPI)	0.868101	0.131899	CS pos: 25-26. MLA-SN. Pr: 0.2796
OAX84396.1 0 Y n8-16c21/22o							SP(Sec/SPI)	0.964003	0.035997	CS pos: 21-22. FYA-TD. Pr: 0.7073
OAX84441.1 0 Y n5-13c18/19o							SP(Sec/SPI)	0.984486	0.015514	CS pos: 18-19. ALS-TS. Pr: 0.4625
OAX84443.1 0 Y n3-15c19/20o							SP(Sec/SPI)	0.984043	0.015957	CS pos: 19-20. AQG-TP. Pr: 0.7226
OAX84474.1 0 Y n3-13c21/22o							SP(Sec/SPI)	0.983	0.017	CS pos: 19-20. TLA-MP. Pr: 0.5546
OAX84480.1 0 Y n3-13c18/19o							SP(Sec/SPI)	0.997891	0.002109	CS pos: 18-19. VNA-SP. Pr: 0.9105
OAX84542.1 0 Y n4-16c21/22o							SP(Sec/SPI)	0.99896	0.00104	CS pos: 21-22. ASA-GP. Pr: 0.8507
OAX84545.1 0 Y n8-19c27/28o							SP(Sec/SPI)	0.988983	0.011017	CS pos: 25-26. AHA-FG. Pr: 0.9271
OAX84560.1 0 Y n4-15c20/21o							SP(Sec/SPI)	0.999214	0.000786	CS pos: 20-21. TNA-TF. Pr: 0.9596
OAX84624.1 0 Y n3-14c19/20o							SP(Sec/SPI)	0.960802	0.039198	CS pos: 19-20. VNG-LP. Pr: 0.8519
OAX84650.1 0 Y o6-24i65-84o							SP(Sec/SPI)	0.507289	0.492711	CS pos: 24-25. VLS-ED. Pr: 0.2512
OAX84665.1 0 Y n7-17c25/26o							SP(Sec/SPI)	0.983789	0.016211	CS pos: 25-26. AHA-GT. Pr: 0.8844
OAX84681.1 0 Y n3-13c18/19o							SP(Sec/SPI)	0.99986	0.00014	CS pos: 18-19. VSA-LP. Pr: 0.7658
OAX84744.1 0 Y n4-12c17/18o							SP(Sec/SPI)	0.995488	0.004512	CS pos: 17-18. VSA-HF. Pr: 0.9067
OAX84746.1 0 Y n12-27c32/33o							SP(Sec/SPI)	0.710981	0.289019	CS pos: 32-33. ARA-MS. Pr: 0.6109
OAX84754.1 0 Y n6-14c19/20o							SP(Sec/SPI)	0.635511	0.364489	CS pos: 19-20. VSC-SP. Pr: 0.2618
OAX84820.1 0 Y n9-20c24/25o							SP(Sec/SPI)	0.755539	0.244461	CS pos: 30-31. STP-LR. Pr: 0.1616
OAX84846.1 0 Y n7-17c22/23o							SP(Sec/SPI)	0.888715	0.111285	CS pos: 22-23. VHS-FS. Pr: 0.7163
OAX84849.1 0 Y n3-13c18/19o							SP(Sec/SPI)	0.970896	0.029104	CS pos: 18-19. NNA-AD. Pr: 0.6926
OAX84850.1 0 Y n3-14c21/22o							SP(Sec/SPI)	0.984642	0.015358	CS pos: 21-22. AMA-GV. Pr: 0.8044
OAX84855.1 0 Y n9-18c23/24o							SP(Sec/SPI)	0.996238	0.003762	CS pos: 23-24. AQA-WS. Pr: 0.8089
OAX84974.1 0 Y n6-14c18/19o							SP(Sec/SPI)	0.689789	0.310211	CS pos: 18-19. TDA-LQ. Pr: 0.5603
OAX84992.1 0 Y n7-22c28/29o							SP(Sec/SPI)	0.995748	0.004252	CS pos: 28-29. VEA-KG. Pr: 0.9793
OAX85025.1 0 Y n5-16c23/24o							SP(Sec/SPI)	0.647096	0.352904	CS pos: 22-23. SEA-QK. Pr: 0.5381
OAX85031.1 0 Y n4-16c21/22o							SP(Sec/SPI)	0.90087	0.09913	CS pos: 24-25. INC-SP. Pr: 0.6650
OAX85033.1 0 Y n3-14c21/22o							SP(Sec/SPI)	0.983549	0.016451	CS pos: 22-23. VAA-SP. Pr: 0.5365
OAX85041.1 0 Y n16-27c32/33o							SP(Sec/SPI)	0.994685	0.005315	CS pos: 30-31. STA-LK. Pr: 0.9123
OAX85057.1 0 Y n6-14c19/20o							SP(Sec/SPI)	0.9263	0.0737	CS pos: 19-20. VLG-AN. Pr: 0.7848
OAX85059.1 0 Y n3-13c21/22o							SP(Sec/SPI)	0.98143	0.01857	CS pos: 21-22. VNA-LP. Pr: 0.8701
OAX85080.1 0 Y n4-11c16/17o							SP(Sec/SPI)	0.994065	0.005935	CS pos: 18-19. GAA-YP. Pr: 0.4213
OAX85081.1 0 Y n4-12c17/18o							SP(Sec/SPI)	0.990129	0.009871	CS pos: 17-18. VLA-TS. Pr: 0.3525
OAX85082.1 0 Y n4-14c19/20o							SP(Sec/SPI)	0.98815	0.01185	CS pos: 19-20. AIA-GV. Pr: 0.6287
OAX85083.1 0 Y n14-33c39/40o							SP(Sec/SPI)	0.616911	0.383089	CS pos: 39-40. VSA-AG. Pr: 0.4356
OAX85105.1 0 Y n7-18c23/24o							SP(Sec/SPI)	0.947033	0.052967	CS pos: 23-24. VEA-VK. Pr: 0.8157
OAX85149.1 0 Y n3-11c15/16o							SP(Sec/SPI)	0.855364	0.144636	CS pos: 17-18. AAG-VR. Pr: 0.4120
OAX85154.1 0 Y n7-17c25/26o							SP(Sec/SPI)	0.563229	0.436771	CS pos: 25-26. ALA-LP. Pr: 0.4439
OAX85162.1 0 Y n11-22c34/35o							SP(Sec/SPI)	0.577989	0.422011	CS pos: 26-27. VNT-NL. Pr: 0.4215
OAX85167.1 0 Y n4-18c22/23o							SP(Sec/SPI)	0.967626	0.032374	CS pos: 22-23. ALG-GS. Pr: 0.6374
OAX85175.1 0 Y n7-16c21/22o							SP(Sec/SPI)	0.991684	0.008316	CS pos: 21-22. TLG-KP. Pr: 0.9363
OAX85186.1 0 Y n11-22c28/29o							SP(Sec/SPI)	0.962772	0.037228	CS pos: 21-22. AAA-LP. Pr: 0.5675
OAX85238.1 0 Y n6-17c25/26o							SP(Sec/SPI)	0.906273	0.093727	CS pos: 25-26. TLA-AP. Pr: 0.4668
OAX85247.1 0 Y n7-17c25/26o							SP(Sec/SPI)	0.993062	0.006938	CS pos: 19-20. SNA-AG. Pr: 0.6271
OAX85248.1 0 Y n7-18c23/24o							SP(Sec/SPI)	0.999224	0.000776	CS pos: 23-24. SRG-QH. Pr: 0.9137
OAX85267.1 0 Y n3-14c19/20o							SP(Sec/SPI)	0.993429	0.006571	CS pos: 19-20. TSA-LP. Pr: 0.6991
OAX85292.1 0 Y n3-18c22/23o							SP(Sec/SPI)	0.946455	0.053545	CS pos: 22-23. AGA-AS. Pr: 0.4821
OAX85297.1 0 Y n7-18c23/24o							SP(Sec/SPI)	0.564037	0.435963	CS pos: 21-22. TGA-LP. Pr: 0.4124
OAX85382.1 0 Y n8-16c21/22o							SP(Sec/SPI)	0.991044	0.008956	CS pos: 21-22. VQA-RP. Pr: 0.9461
OAX85406.1 0 Y n3-14c22/23o							SP(Sec/SPI)	0.984045	0.015955	CS pos: 16-17. AGA-AV. Pr: 0.3882
OAX85444.1 0 Y n10-21c26/27o							SP(Sec/SPI)	0.668262	0.331738	CS pos: 26-27. GIA-AE. Pr: 0.3473
OAX85446.1 0 Y n4-14c23/24o							SP(Sec/SPI)	0.992089	0.007911	CS pos: 23-24. AQA-LD. Pr: 0.8984
OAX85453.1 0 Y n3-14c19/20o							SP(Sec/SPI)	0.994992	0.005008	CS pos: 19-20. AHG-SH. Pr: 0.6356
OAX85478.1 0 Y n5-16c23/24o							SP(Sec/SPI)	0.938672	0.061328	CS pos: 23-24. LYA-AR. Pr: 0.6954
OAX85486.1 0 Y n7-17c22/23o							SP(Sec/SPI)	0.96835	0.03165	CS pos: 22-23. PLA-QP. Pr: 0.5721
