# Supplementary material for: Uncovering the potential virulence factors of emerging pathogens using AI/ML-based tools: a case study in Emergomyces africanus
Source: Front Cell Infect Microbiol. 2025 Dec 2;15:1716723. doi: 10.3389/fcimb.2025.1716723 (PMC12705615; doi:10.3389/fcimb.2025.1716723)
Supplement: Supplementary file 2 [file Table2.xlsx]

## Sheet: Sheet1
	Table S2: Physicochemical characterization of the targeted 62 proteins
Gene ID	Protein ID	Sequence	Description	Length	GRAVY	Aliphatic Index	Molecular Weight	Aromaticity	Isoelectric Point	Charge at pH 7
ACJ72_08754	OAX76952.1	MLLLAAFALGVTVGMPYLMDMMDPETRAEFERHSRKGRAAAMDDVSSKIGAGTGAGRGSGAGAGAGAGAGTRAGTGAAAGGGPGGFDLAGWMAGTSQGPMAALDSTMKATASGREGGSGPRRR	OAX76952.1 hypothetical protein ACJ72_08754 [Emergomyces africanus]	123	-0.16	51.95	11905.3	0.04	9.96	2.6
ACJ72_08674	OAX77032.1	MLFSPLYAGLLYLLLAVGGASATTAPSPSSSTSVPTISPIPTASANFTLKVVIGERVQWLTSDTLKSGEILLAPTSSQAEAILFSIDPQTHLSAFPPGLDGMFLNWANRTTQELIYFARLTPTSDIVGFSVEADNEFIWGGAAVNPRGWMCK	OAX77032.1 hypothetical protein ACJ72_08674 [Emergomyces africanus]	152	0.29	95.07	16180.3	0.1	4.72	-4.41
ACJ72_08648	OAX77057.1	MAEQSTMLRTFRLAMSLVAIASSGTAIALPRVQHVGCDNEDCTLSTTSIQASLNGPSVTPAPVLSAPTQPADFTSPAASPAPAAARAAESTP	OAX77057.1 hypothetical protein ACJ72_08648 [Emergomyces africanus]	92	0.14	77.72	9252.35	0.02	4.95	-2.42
ACJ72_08632	OAX77073.1	MKLSHSVSELLLMLIPFWSHPCLSLVAPNPTQSPGPAENATDVMVSSAADRRWVWCNHDHGCFGDMQCQMVESCLHYAGGNLSLIHCGFRCWTWVVESTAVELSQPAPTAPPAKR	OAX77073.1 hypothetical protein ACJ72_08632 [Emergomyces africanus]	115	0	75.48	12648.4	0.08	6	-3.03
ACJ72_08577	OAX77128.1	GVLVLVLVLVLRGVPAGLGLGLGLELELEQEQELRVEVVRVWVRVPQARTQIR	OAX77128.1 hypothetical protein ACJ72_08577, partial [Emergomyces africanus]	53	0.66	165.09	5868.96	0.02	6.38	-0.22
ACJ72_08527	OAX77177.1	MQFTSKLVALMLSFASLTLAAPAENAPEQGKYADDLLACKAGSYRCDGWGERIEVCSGGRWALTAVCANECLYDGRGVPYCI	OAX77177.1 hypothetical protein ACJ72_08527 [Emergomyces africanus]	82	0.12	81.1	8799.01	0.1	4.85	-2.55
ACJ72_08517	OAX77187.1	MKFNPIFTAAAGVLFMSLEMCAAAPPQGQNSSSELLEPLGWEWDTCAPYLYTKIAESNLVVSKKHTITTYTISTVMLASFIPALAGLG	OAX77187.1 hypothetical protein ACJ72_08517, partial [Emergomyces africanus]	88	0.39	92.16	9457.91	0.1	5.05	-2.42
ACJ72_08468	OAX77235.1	MLIAWVAFYILAISTLLQQPIIRTGLLPQASTLSSGYKPPTTRDIPPVTLTNIPHVESKAFQTYISQVGSLYAALRRSKENGDEGEPQLFRTSSTPSLSGDIDTLLSSQLDRRQSGQQSSLAPVPEYANQRRRSSAQRGRGPATAPLSTIPSVYFDENFHLENPRTFDVVSERSEVIRSPLKPATEKTPNGTFDPHP	OAX77235.1 hypothetical protein ACJ72_08468, partial [Emergomyces africanus]	197	-0.48	79.24	21706.1	0.07	9	1.79
ACJ72_08448	OAX77256.1	MVWICKVILLLPVVCSVVSAQCTAPAKRKAWHNLSNDEKLEYINAELCLMKLPAKTNLKGVVTRFDDFQALHVHGAYMTHFVGAFLPFHRLMMYNHETALRQECGYKGYQPYWYEQRDAGRFSSADIFDPVYGFGAVGSDNDGCITNGPFVNYTNPLGPGYEITDHCIDRKFNDEVSLFTAREKFSSHQSLIQLC	OAX77256.1 hypothetical protein ACJ72_08448 [Emergomyces africanus]	195	-0.16	78	22158.1	0.13	6.43	-1.86
ACJ72_08335	OAX77368.1	MSCQLPVLVLGLGSPVHGNQSQTDLASSSSPSQQPPYTNQPYTTVYLRSITHSINSTTSTMSNIPDADPDEPVETKPFKFVT	OAX77368.1 hypothetical protein ACJ72_08335, partial [Emergomyces africanus]	82	-0.44	66.46	8838.7	0.06	4.86	-3.33
ACJ72_08317	OAX77387.1	MRLKSPRLLSLLLLTPAGADDTNININTDTSPFYKPLFDNVNPIVLDSHNAHEVAAIAIAKRQSNCPDGFNSCALLGAAEACCQPNAVCSRDDANIIACCPSGAACTGHLS	OAX77387.1 hypothetical protein ACJ72_08317, partial [Emergomyces africanus]	111	0.09	91.62	11611.1	0.04	5.36	-3.31
ACJ72_08291	OAX77411.1	MRLSSAILLLPALAAAQDQIPLREQVQGWFNKAKSLLPIATPVVTPAANSATAAATAAGSHAGSKGAPAKIINKEVTLIRLDNWASLLAF	OAX77411.1 hypothetical protein ACJ72_08291, partial [Emergomyces africanus]	90	0.36	113.11	9300.74	0.04	10.16	3.59
ACJ72_08277	OAX77425.1	MKCLSLLAVALLSLTVSSEEHHWEELALEPPLNWIPSSELRAYALEEISMADIVTDKDTFWSSLTTQCEEFKEGLCQSVMIYHMAFDEGNSFWQGFLFKNTIRPSDLMRGTPDITNSTAANWMVWDN	OAX77425.1 hypothetical protein ACJ72_08277 [Emergomyces africanus]	127	-0.11	82.99	14525.3	0.11	4.36	-12.23
ACJ72_08209	OAX77492.1	TPAFYYFLKICTAFLLALEIYDSADQNSGWIPYECLSALIIFRIWFSVPGDKA	OAX77492.1 hypothetical protein ACJ72_08209, partial [Emergomyces africanus]	53	0.56	105.09	6082.99	0.21	4.44	-2.62
ACJ72_08076	OAX77623.1	MWCSSPWASLLLCLVLAAGRASAVAVTAPGASPGSSLLDPRNTPTSNPTDSISSGGLLAPRNRPRPQPQPSHVQNFVIKIISNSTRQVSYAMESFVGGTVVGVRDTPNPTLATLVWFVGRGYLSWDISFGPLRYMNFDNTTAHQGVLPVRLTTRAGITGVALAEYTNHLLWTGSPGQWEGWACR	OAX77623.1 hypothetical protein ACJ72_08076 [Emergomyces africanus]	184	-0.02	83.21	19721.2	0.09	9.64	4.74
ACJ72_08073	OAX77626.1	MKLSTLVAVTSTFILSAFAKSNPVLNPIPMEHPNRYITRSHMVRYKLGVYRPEVENPTSPGAYASVGVKMALICYRLGDRCQSAIAYKRGGVWTGEAYSIRLHFPGDFMPYPNIEDMVAWTK	OAX77626.1 hypothetical protein ACJ72_08073 [Emergomyces africanus]	122	-0.1	79.92	13715.8	0.11	9.51	5.75
ACJ72_07999	OAX77699.1	MQLINKFMALALLLAPLALAAPTNDASPAGAVSAASIVGTVSVDDPSTLGCKPGAYACRCGWGGKECWLEVCNALGRWQTSANCRDRSSPNGPETCRNGPNDTAYCI	OAX77699.1 hypothetical protein ACJ72_07999 [Emergomyces africanus]	107	0.01	75.89	11075.5	0.06	6.08	-0.57
ACJ72_07830	OAX77866.1	MHFSKVVGPVFALLCAVSAAPATPDLDPQDGSGVDPRVTQMLANFEAGLNKYGESLTSFISSDCNLACSSATCAAAVAELGLNPWADAACVANAATADVAACQGC	OAX77866.1 hypothetical protein ACJ72_07830 [Emergomyces africanus]	105	0.43	82.95	10496.7	0.06	4.05	-7.47
ACJ72_07771	OAX77924.1	MRFFYSFLVLNGIAATVLSVPIRDPRGSASNIEQKSRSIAARVVNPLYITQAADRKPRNGCMTPENRGNEKRQDSFGYSHYDNKLEMEKGQCGHGSNDATVKMKRQGDFGHPNYDAKPWKERRQFDYASYDKPENAKRQDRFGYSDYDDKPEKKRRQFGYDDYDSEEHSK	OAX77924.1 hypothetical protein ACJ72_07771 [Emergomyces africanus]	170	-1.31	39.65	19779.6	0.12	9.1	4.85
ACJ72_07223	OAX78467.1	MTLIRAFTALFALLTSTVVAVTPIEVEGSQFVYTNSKKRFQIIGVDYQPGGSSGYNEESGADPLSDGDICLRDAALLQRLGANTIRVYNVNPKTNHDLCASIFNAAGIYMILDVNAPVGHQSLNRIDPKSTYHKGYMERVFGVVEASKTTPILWLFSAGMKSSMKMLSSRFLLTFG	OAX78467.1 hypothetical protein ACJ72_07223 [Emergomyces africanus]	176	0.07	91.42	19250.9	0.1	8.55	1.75
ACJ72_07049	OAX78642.1	MAISSFAVVSCILAFLHAVVPAIALTLDFCSSTNTGASFDSGMYSTHFNQLEPAARLAPRNMQSRFYKANHAGVPTMYPEAPSRTLRATKHAPDIRQTAAAMLKMAFMPI	OAX78642.1 hypothetical protein ACJ72_07049 [Emergomyces africanus]	110	0.19	76.55	11921.8	0.09	9.51	3.83
ACJ72_06968	OAX78723.1	MAKMFWSYVCVLPFLLHSLAPISVSAEENWGFPPVNLPYATQHVMDVKTTKSGLSVGLYRNIRYARPPLEERRFKKPVTPPTRDDIVQYREESEGPLVRRD	OAX78723.1 hypothetical protein ACJ72_06968 [Emergomyces africanus]	101	-0.4	80	11691.4	0.11	9.2	2.68
ACJ72_06937	OAX78753.1	MLVFLMTLFWALLLNSVFGLVQVQCSASTELHTSPLLSATPSFHDVLTPSSSATISGTQLLASQFAQISNLLFSNHEHIVFIGLSGTACLINSIRIDAEIGDTVVFLIAELYSLYHFSLESSCDFLGDIQVGESGIYVHSVIYSGPQWFFASGDTVRPVSCQHHVFALNPATQMAQFLENAKN	OAX78753.1 hypothetical protein ACJ72_06937 [Emergomyces africanus]	183	0.51	106.56	19933.5	0.11	4.9	-9.82
ACJ72_06876	OAX78813.1	MKVSASLFVAALAESVLALPGYYPPPYEVSEPPVPTYPPPVVTDTYPGAPSITDTYPGAPPSVTDSYPGPPSITDTYPGPPPSVTDSYPVPPPSYSVPPSYSDSYPVPPSYSVPPSYSVPPSYSVPPSYSVPPSVTDSYSVPPSYSVPRLDQLRITEKSSGVAKQGWAEK	OAX78813.1 hypothetical protein ACJ72_06876, partial [Emergomyces africanus]	170	-0.36	60.06	17910.7	0.12	4.16	-7.5
ACJ72_06822	OAX78863.1	MLYSAACASLLFLLSAAGSAAAAATPSFTIRPVPVPTLPTSYKLRVSTEEGQGGYLKTSAQKGVEQANLTITPDKNQADWTISDLPGGGGHI	OAX78863.1 hypothetical protein ACJ72_06822, partial [Emergomyces africanus]	92	0.04	86.09	9449.6	0.07	6.53	-0.42
ACJ72_06312	OAX79366.1	MMMTAMAIAMMASILLLPAAVQNLDLRHGHGGDLRPGLRMKPLSL	OAX79366.1 hypothetical protein ACJ72_06312 [Emergomyces africanus]	45	0.56	115.11	4844.94	0	10.74	1.68
ACJ72_06316	OAX79370.1	MMMTAMAIAMMASILLLPAAVQNLDLRHGHGGDLRPGLRMKPLSL	OAX79370.1 hypothetical protein ACJ72_06316 [Emergomyces africanus]	45	0.56	115.11	4844.94	0	10.74	1.68
ACJ72_06275	OAX79404.1	MKSGLILFELFKLISLCLGLSLSKATVVLKNSTTSKSNDSRPWDWCGKQDPCIHLDECFIRDCEVKAGNNLSNIHCGTDTWVNSCWVYTDERHDPDVIANLRKGKTWDCVNMIGSVQMNRIAMSLQEVRRDWLGVELVAFGLILAGAIKQIHNKD	OAX79404.1 hypothetical protein ACJ72_06275 [Emergomyces africanus]	155	-0.11	95.55	17469	0.07	6.87	-0.21
ACJ72_05999	OAX79681.1	MQFSHALIALVAASLANAQLPEVPTCALSCFTEAVASDGCTPLTNFKCHCQVKELPGKITPCVEAACSVADRI	OAX79681.1 hypothetical protein ACJ72_05999, partial [Emergomyces africanus]	73	0.51	93.7	7606.82	0.04	5.43	-2.38
ACJ72_05893	OAX79784.1	MGLSLISRVLFWHLLILAGHVQESLARGFPSSVLSRARVLSAATVRSKLDAREVSASLLKKETSFDFLEGRSSSAPSTLDGSVFTASVVVRSQKPILALEDIERDLLDISCSATEIKLHFASTNALDRVVKEVGHLIDFIVVSSHFNCNEADQRAPH	OAX79784.1 hypothetical protein ACJ72_05893, partial [Emergomyces africanus]	157	0.17	109.3	17128.4	0.06	6.58	-0.97
ACJ72_05834	OAX79841.1	MPPFNHILLALIFLIQISLTNSYYLSLRTCGDGPGAGTQGRPLVTKYIRDRIGKVAISKI	OAX79841.1 hypothetical protein ACJ72_05834, partial [Emergomyces africanus]	60	0.29	118.67	6602.77	0.08	10.01	4.57
ACJ72_05734	OAX79943.1	MKSVVILWFLALTIWALNPAFPRDQGDQTVITINKDKAAHSYEYCDGNPVDGCWESLDCSLTQIDMMSMASRLEFIKYLSTWRLDTLHSVDQFHAFEGVVTFFMRKDIANSGTWLSLVNAACIEALQRGAAISLGLSSNTGGNPASEKWADYFHQRRSGRLTDRSV	OAX79943.1 hypothetical protein ACJ72_05734 [Emergomyces africanus]	166	-0.11	83.49	18630.9	0.11	5.75	-3.17
ACJ72_05444	OAX80225.1	MQFTNKFVALALLLAPLALAAPANNVPPADVVSAASNEGTGPADDSSLSRCTPSTYDCRCNAGGISCWISVCDALGKWKKSANCRDRKSPSSPPTCRDGTDGTAFCL	OAX80225.1 hypothetical protein ACJ72_05444 [Emergomyces africanus]	107	-0.11	67.66	11068.4	0.06	7.48	0.43
ACJ72_05376	OAX80298.1	MQLLTIYIAVMAIFFSHAQASSKACEGDACLKICHPKEPECQVGWCAKNVGTEEKPCWTCCK	OAX80298.1 hypothetical protein ACJ72_05376 [Emergomyces africanus]	62	0.09	69.35	6852.04	0.08	6.68	-0.4
ACJ72_05177	OAX80490.1	MGKITILSLIWLGLASAQITKLPLLGNINDLDGEFAAALPAPQKYTLTPWTEDEISRGLPKDSAWAGSLYEPQSHFYCKGDLSVYNVTFPDVRIQFTLLWPAAPTEFARNTKLELSNESVCSVLNPGL	OAX80490.1 hypothetical protein ACJ72_05177 [Emergomyces africanus]	128	0.02	99.14	14083	0.1	4.81	-4.42
ACJ72_04800	OAX80864.1	MRLTYSFTAALIALATTVSAAPQIPVVGGLLGGLPVIGGILGGGGGGSGGGLVKSRQAPEGDVDDAESE	OAX80864.1 hypothetical protein ACJ72_04800 [Emergomyces africanus]	69	0.45	104.64	6551.35	0.03	4.45	-3.48
ACJ72_04770	OAX80889.1	MLYSAACAWLIQLLSAVGAAAAPPSTFFTIRASLGSAHYGWLTERQLPAMETPMVVVTLDEPSASLVSFASFGYMLMYSHTKPEFWYLNLDNSTAVNNVYDVTLTHQPGITWLHEGEEQRLVWNGAQNNTEGWTLCQGGVTGIQWRLVYNDTTPAAGLSSGSGYMQHCMPTTLVLMPYD	OAX80889.1 hypothetical protein ACJ72_04770 [Emergomyces africanus]	179	0.05	81.23	19691.1	0.12	4.84	-8.07
ACJ72_04655	OAX81010.1	MDNRRALLFFVLLFFLLSAPEPRPPSVGFERERHQQKTEEQRALSLLNNSRYGDLDSAADRWLPLGGLTKEDGYAWNLLPVVKDRARDQLYSILQHSGLLSEQPIEWQTHPLRSDLNTSALQIPVYHNVTGKVQGDWVRWQSLRRKPARSSIPRRSCYGMIILPVHSRIILLRTMGL	OAX81010.1 hypothetical protein ACJ72_04655 [Emergomyces africanus]	177	-0.41	96.95	20467.3	0.08	9.99	6.95
ACJ72_04316	OAX81343.1	MKFLTVTSIGFYILAFQGMPGCVSSTETALSEVRRILASLQKDPRGINHIGDDGIARSFSWEGQVIDAVRLSNELMMGAVEMRHSEEERQILRSKWAGVDGFGVSVEQMWSPPIHVLPLLFAQPELYEMLMEQPLGQDTSPNPQKLGLERRSACYSIVCRYHTQCFANDCGECNIHDHFIQPHCEDGYHPSSDSSSERRPHFPGHQDGHHHRPPKS	OAX81343.1 hypothetical protein ACJ72_04316 [Emergomyces africanus]	216	-0.47	69.95	24370.2	0.08	5.87	-7.39
ACJ72_04213	OAX81442.1	MKFIQTSIIFSFSMLLMQSMAVPMPDPAAAPEAGDVALAERGFEMPKEVCPQGAIQPPVQQSNKCSTGTPFCCDTIGG	OAX81442.1 hypothetical protein ACJ72_04213, partial [Emergomyces africanus]	78	0.14	65.13	8252.56	0.06	4.44	-3.53
ACJ72_04214	OAX81443.1	MQLTNFVAIVALLATSVAASPRAGRPQRPEHPEAQSSKRSPALPAVPTAAPPRRTSEPLVQLWKVAASAATPRLSAAITTTETKPALPTSSCHYTSSTCKCIHAVVAALDKLLFSRDPNDTRSNVCQLLFLIFWRKADGVGPGLAIVLLCIVISRFPPSIMRTTEAFVCA	OAX81443.1 hypothetical protein ACJ72_04214 [Emergomyces africanus]	170	0.2	94.24	18145	0.05	9.81	8.71
ACJ72_04202	OAX81463.1	MKIDIPLALALVLATTGTIAAAKGSRVILCKEGFHCNADIDCQADKDCQKKAEGMDQKLKTIAVYCHDVKHRCEVVHTYPVPKLPIGKTDNQPEKQNFPASRKKKRTRGAGIAKKDIKLSF	OAX81463.1 hypothetical protein ACJ72_04202 [Emergomyces africanus]	121	-0.42	82.31	13331.5	0.04	9.47	9.79
ACJ72_04172	OAX81487.1	MKLRRLPSSLLFLAIPAISTLSTSLANPLPDSNESSNSRLITRNEAVFSLSTPSAYSPDKKSRKSRALADLPYDGKDGKPHAGPWVETGADRDRKKAKEFQNQREQLLEVDSRDPPSDHVGPDGKPIPASNDGVMDDPNREEPKEGTTGTEGGVSEKSKELKVGAEKKPDPPKEAPPLPHSEQQKIKQSAHTEPKTKGDDTKKDTVLEKPEDLPESPHNIPPPTPPGNPSDPLNLGEPGSPTDKSHDKTFKRPNEIIQPLHSFLLSLTMILFSEVGDKTFLVAA	OAX81487.1 hypothetical protein ACJ72_04172 [Emergomyces africanus]	284	-0.97	63.91	30913.2	0.04	5.87	-4.83
ACJ72_04138	OAX81519.1	MHYSNLLIALSFAILWITAISSPAPMEQTEQIAQTTFSIQSQPELQELLSQQGPQDERCIWACYPQKPICNGSGA	OAX81519.1 hypothetical protein ACJ72_04138, partial [Emergomyces africanus]	75	-0.09	87.33	8324.39	0.08	4.41	-4.43
ACJ72_04100	OAX81556.1	MAKLLFFALVTFPWVLALVDAQGTVTDDSALTPAEVLGNGFSPASPLFARDILDTRQIYNCITVVAVRLAGAAALPNVAPGGRTAAEVVVVSTQVASVVGVAPRARLARPAIGHPGLGDAGNPARTTVPAGGEPSGFSCPPMTVTNSLGDSLELGEDCELKYSSAKPTTTITPPKRPSLCEYEKRIAHQPAQHRQST	OAX81556.1 hypothetical protein ACJ72_04100 [Emergomyces africanus]	197	0.09	89.19	20442.1	0.05	6.82	-0.25
ACJ72_04017	OAX81638.1	MKSLALALLIGGAIASGPPQVVLKEPADSPDVFDTPLQKISDTFDNLREHADSFWDDVMDKIPNNIMDTITHSPPPKKANRRPDSEWNHIVRGADIQSVWVEGDNGKHRKIDGKLDSYDLRVKVVDPSILGVDTVFIIPGYWCWQDHTPSSSKHSLQLQFCDLRFL	OAX81638.1 hypothetical protein ACJ72_04017 [Emergomyces africanus]	166	-0.4	86.87	18657.9	0.08	5.4	-5.98
ACJ72_03811	OAX81846.1	MFILRPATFIGALASIVLVNAHGTVTGILADGSYFGGFLIGKYPYISNPPDVAGWSTIATTMDMWMQVHIIALISYATATRSQELQLRKYLLDKTTLKFFKIQAAVLVDGSKTPCKWASDDLIANNNTWKLTIPKTIAPGNYCFNLKITSGGTAQPQETAGTALSQSTHPGIKINIYDPFSGYKIPGPSSFSDSGNSGGDQSPSAIEPANQSPSSPAFPIVTPTTSPGVPEDAPATPTATGAMLSP	OAX81846.1 hypothetical protein ACJ72_03811 [Emergomyces africanus]	246	0	81.02	25915.2	0.09	6.81	-0.25
ACJ72_03346	OAX82306.1	MRFTNASLLGLLVAVAPLATIAQTELPVDTTAACALLANLTPEQFATVLADLANTAAGDLTQDQAEVQEAVAQINSLPVDNLQAEVDRICAAQGKAPAMIRRSRISRRQDLGGVGNALPGGLGNTVKGVTDTIGNTLGGLSGTGNLVGRDQIARRQDLGGLGGTVGGLTGGGLWVGRVGRAGRRAGRRVGRRAAFWVAFSSQVFFKTRV	OAX82306.1 hypothetical protein ACJ72_03346 [Emergomyces africanus]	209	0.08	98.09	21530.3	0.04	10.89	6.5
ACJ72_03091	OAX82562.1	MKLQISIAVVLPAVMVIGGVVRRDVRSVSNIISSLMMSPDNGILHLGDDGILRSFAENGTVIDYARLTVSQLMTVADWSSGEQRSHLQAIWANVNSFEVEDDQIWSPPVNLLPVTMREPPPDSPAPQNELDLRMIPPLLCQDIQCRNHMACRRRGCERCFIQDAIAKGFCI	OAX82562.1 hypothetical protein ACJ72_03091 [Emergomyces africanus]	171	0.04	100.29	19011.8	0.05	5.3	-4.27
ACJ72_02765	OAX82883.1	MKVLWALAMAIAPLSRTSPANLAGSLTVTIPSPQTPIIGGERPGTEFFPGAHGTPGNLRGRRNRTGLSPVFFSAELNDAIPTTPLGKLLNTTMF	OAX82883.1 hypothetical protein ACJ72_02765 [Emergomyces africanus]	94	0.05	85.21	9886.35	0.06	11.34	3.6
ACJ72_02629	OAX83012.1	MRFTAASVALFAGAAIAMPGYQDGYPVNPQPTTVYSTQDVTVTSCPPGAYYCPGTHPEPTGGYPVPSDVEPLPTESEPQGYPTAEPTPSAEPTYPEEEPTPYPTAEPTYGTEIPYPTGTAYPTETAYPTDTESPYPTETAYPTETAYPTEEPSAEPTGGEGYPTTSVITYTTCVPKVSYSTTVIYPTAVEPTGPAYTASEGIPMPTGGYPSNPPYEGAASSVGTNFVVAGLAAVAALFLA	OAX83012.1 hypothetical protein ACJ72_02629 [Emergomyces africanus]	240	-0.38	46.83	24944	0.11	4.05	-24.4
ACJ72_02483	OAX83159.1	MSVKSIVFLAVMVFAIMASAAKRYYGGNTMTLGYELLTFPRSVDLPRAAGEKAAVIDSPRGLGNRGIFGKIVARQQIITITATATADGCAPDPVTSGSSQVSAIQSTVSPVPIPETTSPSSVAVPFVSETPGSSADPLVTSSSMASSTPPASRVTPSESSPVASETATPPVESNLAASNGGYEGAILAGAAGFAALMAL	OAX83159.1 hypothetical protein ACJ72_02483 [Emergomyces africanus]	199	0.28	84.42	19938.4	0.05	5.07	-2.49
ACJ72_02449	OAX83194.1	MSILRSSGMVVSVISVSILHGRCMSANEESDYCCQDFVLDVLDKLEEDDIIDVDSGDYESNKAAIQEKRESWK	OAX83194.1 hypothetical protein ACJ72_02449 [Emergomyces africanus]	73	-0.26	90.68	8204.08	0.05	4.24	-9.42
ACJ72_02383	OAX83253.1	MRASSHIFILCSLLLLVSYVKASLGDGKVINIVQPVAFARRQDQENSASKTEDPATTEAPTKTGDSKKETNTNTDATTGTKEGATKTSNSKSTKIPFDAPAG	OAX83253.1 hypothetical protein ACJ72_02383, partial [Emergomyces africanus]	102	-0.53	67.06	10758.9	0.04	8.79	1.59
ACJ72_02185	OAX83452.1	MRAQRSSSAAGAVIVLLAAAALISNVNGVWTCPSEREPFCCGKYSRVNESSTVLIGKPESPKDPRSSPNSTSDYYCDSRAVGYGLHRQE	OAX83452.1 hypothetical protein ACJ72_02185 [Emergomyces africanus]	89	-0.38	67.98	9552.59	0.07	8.43	1.56
ACJ72_01743	OAX83897.1	MKLLSIIALVSGVIALPRFQALREIPAAVLPTREFPTLTAPFIIPTGALSAGVGTTGFPTPTAPFILPTGALSAGFGTVGFPTTKPTGAFNFPVLKSPVWW	OAX83897.1 hypothetical protein ACJ72_01743 [Emergomyces africanus]	101	0.7	101.49	10463.3	0.11	11	3.5
ACJ72_01688	OAX83947.1	MKYFGNLLAAALLAVYTSPVTAERQFVKLPLQDPQDWLAGRVLQGFELRIRDVPYHLYTEESWQEEMKKECRDRSRGLCQSILTYVEVEVMNTG	OAX83947.1 hypothetical protein ACJ72_01688 [Emergomyces africanus]	94	-0.31	89.15	10941.5	0.11	5.35	-2.41
ACJ72_01622	OAX84006.1	MKVVGGILAFGAACQLSRAGGVPGVPDQVAGAGLDLSAKEVLAAEPRQDMGISARSFEVFGEDSDPLKKSNGDKAKKSDESSNKKSDGNPDSPVELERRKKFGGLFGGKKIGGGGGGGGGAAGSAAATGPKVRLLETSVAAGVVGSLV	OAX84006.1 hypothetical protein ACJ72_01622 [Emergomyces africanus]	148	-0.24	74.53	14554.2	0.03	9.07	2.51
ACJ72_01367	OAX84252.1	MKPSTLLATTLAALAAGMPTDPSTYYCDKAYSEVKLLESTLPPNEHPERNWYATLMTGPKTHPEDYELDTSVRDSVRSAAAFNVVKDCS	OAX84252.1 hypothetical protein ACJ72_01367 [Emergomyces africanus]	89	-0.44	66.97	9781.89	0.08	4.94	-4.33
ACJ72_00585	OAX85025.1	MYHCQLIRFVFYVSLQSCISEAQKYQGALYKEKPDKSKKSKSVTIVEPPTYSKTPGPRDPWVEDVPDVDDIRPTHNSVPPHAPSPPQAPPRQESGNASTSTAVTKPDAPVNVFDFLDPSETPNASKVSLGGTKGPMVMLKDAPPLFNAPRELAKLDNGRDDEVVYDVAYEENGFSYGADVLEAPVYQNGVASESSTFVNNFVTPAPKRNKDRSSRRDRDRDRGRDRDRDRSASPGQSHTNNNNSLTSTGDKNEKRQ	OAX85025.1 hypothetical protein ACJ72_00585 [Emergomyces africanus]	256	-0.99	53.28	28323.8	0.07	6.45	-1.13
ACJ72_00552	OAX85080.1	MKPVLTLLLFSGSALGAAYPNAPADPALLPRGSWLKKPDPEPPSNITTVPPPIHYHLRPSANNENFHCVPDVMPDAMPNTIPRRRAHHHAHRRAHHHAHRLCQILDLMDLLDLLDPLHLPDPLHLLDLPDPLRLLHLLDLLDLPHLADPYFLHRRPRGPIQKFSTDQLIISRGAVLQL	OAX85080.1 hypothetical protein ACJ72_00552 [Emergomyces africanus]	178	-0.24	108.03	20101.2	0.04	7.31	0.89
ACJ72_00322	OAX85292.1	MRLGSLSLHLGLVGLCAIAAGAASVRQRTNFREIIDSLNITREPDQFAHLGNDGILRVFSRRGAEVVGYARLTGRQLEDLIIEYRDIVTEEEYERLRAVWARADSSKVNETQIWDPSPELLPRVFTEENQQGLSLDNSSAAVVLNGRGGPRIVV	OAX85292.1 hypothetical protein ACJ72_00322 [Emergomyces africanus]	154	-0.2	103.83	17100.1	0.06	5.45	-3.29
