# Supplementary material for: Uncovering the potential virulence factors of emerging pathogens using AI/ML-based tools: a case study in Emergomyces africanus
Source: Front Cell Infect Microbiol. 2025 Dec 2;15:1716723. doi: 10.3389/fcimb.2025.1716723 (PMC12705615; doi:10.3389/fcimb.2025.1716723)
Supplement: Supplementary file 3 [file Table3.xlsx]

## Sheet: ACJ72_08577
Id	Sequence	DRB1*0701	DRB1*0404	DRB1*0405	DQA1*0401/DQB1*0402	DRB1*0401	DQA1*0101/DQB1*0501	DPA1*0103/DPB1*0402	DPA1*0103/DPB1*0401	DQA1*0301/DQB1*0302	DQA1*0501/DQB1*0301	DPA1*0201/DPB1*0501	DRB1*1101	DQA1*0501/DQB1*0201	DRB1*0802	DRB1*0901	DRB1*0301	DRB1*0101	DRB1*1302	DRB1*1201	DPA1*0201/DPB1*0101	DRB1*1501	DPA1*0103/DPB1*0201	DQA1*0102/DQB1*0602
	Binders have score above or equal to the threshold given in this row.	0.3	0.3	0.2	0.1	0.3	0.1	0.2	0	0.1	0.3	0.1	0.5	0.1	0.3	0.4	0.4	0.3	0.3	0.7	0	0.2	0.1	0.1
1	GLELELEQE	0.563	0.455	-0.047	-0.286	-0.131	0.066	0.211	-0.068	-0.079	-0.041	0.34	-0.105	-0.127	-0.39	0.206	0.708	-0.104	-0.417	-0.035	0.125	0.32	0.209	0.196
2	QELRVE	0.04	0.197	0.041	0.228	-0.229	0.166	0.071	0.048	0.073	-0.205	-0.003	-0.634	0.155	-0.407	0.177	0.02	0.09	-0.593	-0.16	0.237	0.487	0.277	0.18
3	YSNLLIALS	0.016	0.53	0.463	-0.215	0.815	0.106	0.294	0.022	0.203	0.721	-0.397	0.589	-0.201	-0.158	0.827	0.646	0.938	0.284	0.605	0.147	0.295	0.522	-0.328
4	SNLLIALSF	0.107	0.551	0.162	0.663	0.084	-0.221	0.269	-0.175	0.026	0.03	0.13	0.49	0.709	0.682	0.793	0.868	0.667	0.481	1.121	-0.153	0.266	-0.155	-0.066
5	NLLIALSFA	-0.568	-0.758	-0.515	-0.154	-0.383	0.11	0.05	-0.185	0.158	0.206	-0.271	-0.985	-0.19	-0.41	-0.94	-0.84	-0.068	-0.885	-0.371	0.038	0.038	0.031	0.27
6	LLIALSFAI	1.288	0.639	0.419	-0.591	0.404	-0.202	0.245	-0.04	-0.139	-0.374	0.326	1.374	-0.448	0.998	1.134	1.213	0.299	0.51	0.936	-0.397	0.307	0.119	0.016
7	LIALSFAIL	0.075	0.577	0.311	0.135	0.343	-0.506	0.263	-0.03	-0.226	0.206	-0.601	0.401	0.159	0.196	0.49	0.232	0.47	0.277	0.428	0.259	0.628	0.103	-0.175
8	IALSFAILW	0.783	0.461	0.3	0.52	0.181	-0.109	0.221	-0.073	-0.174	0.405	0.119	0.778	0.564	0.192	1.1	1.064	-0.034	0.665	0.926	0.219	0.06	0.126	0.167
9	ALSFAILWI	0.023	0.395	-0.107	0.028	0.226	0.648	0.288	-0.173	0.817	-0.049	0.156	-0.253	0.073	-0.131	0.13	0.432	0.648	-0.2	0.535	0.128	0.01	-0.111	0.562
10	GLELELEQE	0.975	0.708	0.064	-0.895	0.104	-0.043	0.187	-0.083	-0.08	-0.583	-0.272	0.339	-0.956	-0.062	0.395	0.562	0.135	-0.425	0.58	0.266	0.395	0.205	0.108
11	SFAILWITA	-0.151	0.042	-0.196	-0.146	-0.064	-0.26	0.169	-0.343	-0.76	-0.356	-0.137	0.218	-0.206	0.565	-0.338	0.314	0.139	-0.13	0.613	0.032	0.027	-0.219	-0.793
12	FAILWITAI	-0.067	0.727	0.758	0.127	0.908	0.106	0.338	0.064	0.203	0.673	0.569	0.558	0.038	-0.431	0.898	0.806	1.046	0.31	1.004	-0.122	0.601	0.415	-0.183
13	AILWITAIS	-0.932	0.327	-0.212	-0.215	0.35	0.447	0.143	-0.163	0.485	0.155	-0.826	-0.233	-0.201	0.245	0.007	0.082	0.375	0.117	0.197	0.264	0.012	-0.182	0.487
14	ILWITAISS	0.249	0.517	0.201	-0.122	0.397	-0.065	0.27	-0.045	0.063	0.265	-0.129	0.845	-0.205	0.687	0.509	0.639	0.482	0.484	0.882	0.055	0.33	0.126	0.26
15	LWITAISSP	-0.512	-0.462	-0.332	-0.039	0.152	0.271	0.321	0.105	0.139	-0.649	0.297	-0.288	-0.087	-0.878	-0.363	-0.041	-0.427	-0.544	-0.286	-0.455	-0.372	0.202	0.274
16	WITAISSPA	0.841	-0.071	0.785	-0.154	0.908	-0.202	0.432	0.161	-0.139	0.73	-0.172	0.973	-0.19	0.327	0.68	0.725	0.812	1.094	0.668	-0.072	0.567	0.318	-0.816
17	ITAISSPAP	0.199	0.279	-0.257	-0.525	0.455	-0.049	0.178	-0.622	0.099	-0.448	-0.295	1.401	-0.758	0.471	0.203	0.784	-0.283	0.089	0.851	-0.034	-0.351	0.093	0.275
18	TAISSPAPM	0.304	-0.034	-0.237	0.287	-0.53	-0.511	0.217	-0.29	-0.359	0.318	-0.731	-0.399	0.21	-0.098	0.202	-0.131	-0.084	-0.497	-0.432	-0.251	0.293	-0.914	-0.143
19	AISSPAPME	0.27	0.41	-0.104	-0.298	-0.354	-0.109	0.055	-0.163	-0.174	-0.633	-0.652	0.643	-0.541	0.418	0.418	0.81	-0.304	-0.323	0.494	-0.475	-0.273	-0.161	-0.128
20	ISSPAPMEQ	0.266	0.309	-0.035	0.145	-0.586	-1.042	0.107	-0.088	-0.545	0.416	0.315	-0.822	0.119	-0.941	0.073	-0.854	-0.824	-1.014	-0.996	-0.185	0.023	-0.734	-0.417
21	SSPAPMEQT	0.142	-0.311	-0.091	-0.033	-0.051	0.044	0.213	-0.156	-0.065	0.404	0.037	-0.099	-0.083	0.32	-0.256	0.114	0.351	0.102	-0.315	-0.025	0.095	-0.109	0.008
22	SPAPMEQTE	-0.632	-0.622	-0.181	0.122	-0.849	-0.507	0.003	-0.241	-0.479	0.17	-0.625	-0.892	0.156	-0.613	-0.557	-1.057	-0.538	-0.824	-1.243	0.042	-0.276	-0.242	-0.43
23	PAPMEQTEQ	-0.354	-0.19	-0.051	0.103	0.075	0.243	0.142	-0.041	0.159	-0.186	-0.542	0.275	0.12	0.418	0.08	-0.192	-0.306	0.058	-0.272	-0.146	-0.704	-0.481	-0.517
24	APMEQTEQI	-0.731	-0.041	-0.01	0.162	0.026	0.086	0.172	-0.301	0.146	0.058	-0.24	-0.801	0.016	-0.156	-0.496	-0.053	0.169	-0.331	-0.564	0.14	0.01	-0.182	0.072
25	PMEQTEQIA	-0.922	-0.65	-0.293	-0.22	-0.303	0.198	0.057	-0.031	-0.059	-0.351	0.162	-0.29	-0.164	-0.22	-0.827	-0.895	0.048	0.039	-0.841	0.118	-0.379	-0.615	-0.565
26	MEQTEQIAQ	0.239	0.53	0.294	0.144	0.149	0.095	0.156	-0.016	-0.119	0.267	-0.288	0.686	0.076	0.533	0.606	0.567	-0.196	0.356	0.556	-0.001	-0.005	0.203	0.229
27	EQTEQIAQT	-0.424	-0.046	0.021	-0.12	0.112	0.326	-0.142	-9.964	0.233	0.261	-10.295	-0.639	-0.101	-0.193	-0.15	-0.122	0.202	-0.554	-0.426	-0.002	-0.016	-0.062	0.404
28	QTEQIAQTT	-0.86	-0.391	-0.097	-0.101	-0.19	0.065	0.047	-0.722	0.06	0.479	0.141	-0.352	-0.063	-0.235	-0.762	-0.345	0.307	-0.038	-0.24	-0.121	-0.007	0.142	0.283
29	TEQIAQTTF	0.086	0.473	0.319	0.762	0.085	0.086	0.268	-0.179	-0.018	0.181	0.051	0.337	0.674	0.949	0.186	0.124	0.531	0.613	1.01	-0.316	0.382	-0.007	0.179
30	EQIAQTTFS	-0.115	-0.09	-0.029	-0.163	0.158	-0.131	-0.168	-9.964	-0.085	0.337	-10.142	0.222	-0.161	0.253	0.008	0.246	0.143	0.099	0.049	-0.363	-0.102	-0.133	0.109
31	QIAQTTFSI	0.169	0.189	0.08	-0.591	-0.068	0.152	0.221	-0.135	0.15	-0.141	0.245	0.476	-0.448	0.357	0.131	0.323	0.273	-0.115	0.264	-0.372	-0.095	0.121	0.342
32	IAQTTFSIQ	-0.039	-0.078	0.146	0.136	0.001	-0.341	0.169	-0.073	-0.29	0.438	-0.258	-0.155	0.092	-0.219	-0.193	-0.448	-0.559	-0.037	-0.289	-0.058	0.023	0.077	-0.022
33	AQTTFSIQS	-0.297	0.274	-0.276	-0.122	-0.308	-0.04	0.17	-0.177	-0.002	0.049	-0.136	0.306	-0.205	0.593	0.346	0.425	-0.125	0.153	0.453	0.01	0.012	-0.194	-0.053
34	QTTFSIQSQ	-0.646	-0.417	-0.106	0.07	0.316	0.648	0.126	-0.722	0.817	0.479	0.153	-0.577	0.118	-0.38	-0.362	-0.513	0.392	-0.22	-0.176	-0.224	-0.4	0.192	0.778
35	TTFSIQSQP	-0.628	-0.818	-0.627	-0.039	-0.131	0.042	0.219	-0.839	-0.255	0.338	-0.353	0.039	-0.087	-0.421	-0.79	0.237	-0.653	-0.358	-0.522	0.129	-0.556	-0.007	0.086
36	TFSIQSQPE	-0.578	-0.296	0.127	0.122	0.093	-0.049	0.134	-0.492	0.099	-0.296	-0.051	0.256	0.156	0.511	-0.412	-0.039	-0.014	0.006	0.17	0.084	-0.16	-0.087	0.114
37	FSIQSQPEL	0.92	1.361	0.901	-0.266	0.635	0.216	0.302	0.049	-0.021	-0.172	-0.208	1.277	-0.5	0.456	0.809	0.902	1.014	0.991	1.341	-0.579	0.922	0.412	-0.052
38	SIQSQPELQ	-0.164	-0.741	-0.504	0.138	-0.637	-0.511	0.202	-0.103	-0.359	0.318	-0.038	-0.956	0.098	-0.624	-0.507	-0.36	-0.66	-0.884	-1.138	-0.073	-0.298	-1.015	-0.217
39	IQSQPELQE	0.117	0.501	0.288	0.056	0.112	0.198	0.127	-0.049	-0.059	0.049	-0.035	0.539	0.193	-0.032	-0.051	0.672	0.273	0.169	0.197	0.022	0.045	0.039	0.435
40	QSQPELQEL	-0.323	-0.413	-0.166	0.154	-0.924	-0.465	0.141	-0.188	-0.265	0.537	-0.067	-1.744	0.197	-1.133	-0.605	-1.527	-0.379	-1.223	-1.379	-0.159	0.226	0.195	-0.24
41	SQPELQELL	-0.517	-0.071	0.102	0.222	0.02	0.15	0.248	-0.117	-0.025	0.186	-0.303	-0.652	0.177	0.233	-0.361	-0.064	0.382	0.066	-0.441	-0.004	0.328	-0.108	0.153
42	QPELQELLS	-0.489	-0.02	-0.387	-0.262	-0.035	-0.088	0.032	-0.273	-0.093	0.07	-0.021	0.546	-0.126	0.364	0.28	0.52	0.563	0.117	0.216	-0.056	-0.093	0.055	0.163
43	PELQELLSQ	-0.28	-0.229	-0.343	0.004	-0.402	0.24	0.164	0.07	0.155	-0.606	-0.191	-0.752	0.155	-0.79	-0.868	-0.423	-0.744	-1.027	-0.84	-0.153	-0.704	-0.475	-0.531
44	ELQELLSQQ	-0.807	-0.79	-0.28	0.136	-0.155	0.174	-0.08	-9.96	0.151	0.379	-10.183	-1.355	0.092	-0.942	-0.942	-1.069	-0.588	-1.09	-1.299	-0.136	-0.409	-0.059	0.369
45	LQELLSQQG	-0.684	0.122	0.211	-0.271	0.569	-0.205	0.126	-0.044	0.062	0.159	0.132	0.659	-0.218	0.111	0.315	0.409	0.45	0.586	0.491	0.04	0.226	0.119	0.089
46	QELLSQQGP	-1.489	-0.927	-0.71	-0.105	0.158	-0.07	0.176	-0.062	-0.055	0.305	0.399	0.171	-0.061	-0.457	-0.753	-0.141	-0.33	-0.395	-0.512	0.062	-0.774	0.189	0.17
47	ELLSQQGPQ	0.024	-0.169	0.012	0.007	-0.121	0.042	-0.072	-9.96	-0.255	0.269	-10.3	0.223	-0.01	0.412	-0.042	0.255	-0.469	0.026	-0.111	-0.064	-0.409	-0.065	0.201
48	LLSQQGPQD	0.151	0.532	0.273	-0.418	0.201	-0.09	0.177	-0.04	0.004	-0.655	-0.43	0.587	-0.674	-0.317	0.119	0.536	0.194	-0.071	0.656	-0.206	0.104	0.121	0.216
49	LSQQGPQDE	-0.565	-0.322	0.04	0.122	-0.136	-0.337	0.023	-0.083	-0.125	0.377	0.068	-0.671	0.156	-1.103	-0.774	-0.838	-0.24	-0.627	-0.937	-0.104	0.024	-0.708	0.118
50	SQQGPQDER	-0.52	-0.629	-0.304	0.545	-0.177	-0.129	0.064	-0.117	-0.332	0.243	0.489	-0.175	0.399	-0.209	-1.629	0.073	-0.643	-0.067	-0.059	-0.249	-0.584	-0.108	-0.111
51	QQGPQDERC	-0.22	-0.728	-0.563	-0.015	-1.081	-0.646	0.227	-0.149	-0.324	0.302	0.109	-1.586	-0.083	-1.084	-0.738	-0.882	-0.78	-1.062	-1.199	-10.161	-0.029	0.034	-0.316
52	QGPQDERCI	-0.679	-0.776	-0.185	-0.432	-0.333	0.198	0.155	-0.178	-0.059	0.209	-0.92	-0.404	-0.069	-0.599	-0.766	-0.751	0.35	-0.071	-0.588	-0.101	-0.095	0.055	0.356
53	GPQDERCIW	-0.286	-0.185	-0.27	0.551	-0.349	0.013	-0.101	-0.381	-0.088	-0.009	-1.023	-0.515	0.648	-0.608	-0.277	-0.045	-0.62	-0.384	0.061	-0.315	-0.371	-0.2	-0.187
54	PQDERCIWA	-0.524	-0.08	-0.136	-0.146	0.038	0.024	0.172	-0.017	0.131	-0.435	0.345	-0.257	-0.206	0.071	-0.018	-0.428	-0.098	-0.25	-0.733	0.051	-0.379	-0.527	-0.638
55	QDERCIWAC	-0.141	0.481	-0.139	-0.877	-0.436	0.528	-0.074	-0.12	0.236	-0.593	-1.027	-0.237	-0.956	-0.18	-0.34	0.174	-0.044	-0.428	0.218	0.17	-0.029	0.192	0.498
56	DERCIWACY	0.356	0.301	0.084	0.654	-0.133	-0.314	-10.126	-0.224	-0.87	0.088	-10.355	0.032	0.744	0.669	0.115	0.193	-0.305	0.218	0.166	-0.164	-0.294	-0.293	-0.626
57	ERCIWACYP	-0.596	-0.672	-0.667	0	0.045	-0.065	-0.206	-10.017	0.063	0.295	-9.558	0.382	-0.019	0.089	-0.619	-0.056	-0.516	-0.419	-0.11	-0.688	-0.783	-0.112	0.214
58	RCIWACYPQ	-0.459	-0.19	-0.06	-0.747	0.389	0.385	0.16	-0.157	0.47	-0.32	0.332	0.23	-0.508	0.374	0.298	-0.304	0.055	-0.032	-0.189	-0.187	-0.517	0.088	0.605
59	CIWACYPQK	0.866	0.035	-0.464	-0.072	-0.761	-0.891	0.259	-0.196	-0.778	-0.585	-0.874	0.163	-0.382	0.283	-0.135	-0.137	-0.751	-0.422	0.111	-0.036	0.012	0.128	-0.638
60	IWACYPQKP	-0.333	-0.77	-0.664	-0.105	0.014	-0.521	0.364	0.1	-0.232	-0.517	0.997	-0.318	-0.061	-1.064	-0.542	-0.651	-0.688	-0.842	-1.485	0.16	-0.351	-0.734	0.061
61	WACYPQKPI	0.633	0.118	0.915	0.277	0.764	0.5	0.424	0.123	0.427	0.854	0.806	0.715	0.11	0.284	0.92	0.447	0.844	0.86	0.659	-0.233	0.547	0.398	-0.115
62	ACYPQKPIC	0.208	0.573	-0.207	-0.503	-0.725	-0.394	0.205	-0.164	-0.31	-0.579	-0.338	-0.059	-0.76	0.028	0.176	-0.328	-0.471	-0.478	-0.125	-0.103	0.076	-0.115	-0.381
63	CYPQKPICN	-0.435	-0.252	-0.32	0.069	-0.365	-0.337	-10.049	-0.109	-0.125	-0.38	-9.856	-0.517	-0.01	-0.962	-0.461	-0.525	-0.375	-0.796	-0.675	-0.095	-0.141	-0.872	0.028
64	YPQKPICNG	0.593	0.517	0.457	-0.166	0.782	0.473	0.226	-0.063	0.424	0.553	-0.19	-0.045	-0.176	-0.203	0.576	0.192	0.866	0.333	0.509	-0.281	0.212	0.522	0.006
65	PQKPICNGS	-0.429	-0.397	-0.2	-0.021	-0.638	-0.615	0.134	-0.017	-0.285	-0.368	-0.272	-1.094	-0.077	-0.642	-0.459	-1.144	-0.644	-0.661	-1.444	-0.414	-0.397	-0.527	-1.214
66	QKPICNGSG	-0.291	-0.521	-0.626	-0.334	-0.424	0.09	0.136	-0.116	0.098	0.191	-0.813	-0.147	-0.346	0.33	-0.507	-0.38	-0.065	-0.292	0.032	-0.491	-0.176	0.19	0.255
67	KPICNGSGA	0.039	-0.154	0.026	-0.154	0.124	-0.274	-0.035	-0.198	-0.103	0.293	0.114	-0.135	-0.19	-0.06	0.07	-0.078	0.377	-0.03	-0.306	-0.357	0.166	0.054	0.114

## Sheet: ACJ72_05376
Id	Sequence	DRB1*0701	DRB1*0404	DRB1*0405	DQA1*0401/DQB1*0402	DRB1*0401	DQA1*0101/DQB1*0501	DPA1*0103/DPB1*0402	DPA1*0103/DPB1*0401	DQA1*0301/DQB1*0302	DQA1*0501/DQB1*0301	DPA1*0201/DPB1*0501	DRB1*1101	DQA1*0501/DQB1*0201	DRB1*0802	DRB1*0901	DRB1*0301	DRB1*0101	DRB1*1302	DRB1*1201	DPA1*0201/DPB1*0101	DRB1*1501	DPA1*0103/DPB1*0201	DQA1*0102/DQB1*0602
	Binders have score above or equal to the threshold given in this row.	0.3	0.3	0.2	0.1	0.3	0.1	0.2	0	0.1	0.3	0.1	0.5	0.1	0.3	0.4	0.4	0.3	0.3	0.7	0	0.2	0.1	0.1
1	MQLLTIYIA	0.6	0.545	0.22	-1.037	0.508	0.106	0.12	-0.103	0.203	-0.477	-0.206	0.717	-0.79	0.101	0.807	0.663	0.695	-0.01	0.717	0.328	0.32	0.206	0.233
2	QLLTIYIAV	-0.066	-0.942	-0.962	0.058	-1.154	-0.729	-9.908	-0.145	-0.641	0.319	-0.306	-0.529	-0.101	-0.376	-0.519	-0.68	-0.909	-0.742	-0.598	0.306	-0.141	0.282	-0.401
3	LLTIYIAVM	0.431	0.721	0.457	0.287	0.38	0.262	0.252	-0.04	0.24	0.133	-0.07	0.227	0.21	0.488	0.432	0.396	0.69	0.062	0.824	-0.215	0.477	0.202	0.307
4	LTIYIAVMA	0.184	0.585	0.223	-0.32	0.21	0.349	0.138	-0.617	0.508	0.22	-0.087	0.319	-0.188	0.309	0.673	0.357	0.452	0.365	0.454	-0.406	0.327	0.152	0.637
5	TIYIAVMAI	-0.03	0.271	0.095	0.169	0.089	0.096	0.228	-0.252	0.203	0.269	0.253	0.367	0.037	0.625	0.112	0.329	0.408	-0.033	0.724	0.008	0.123	-0.024	0.19
6	IYIAVMAIF	1.223	0.956	0.661	0.71	0.418	0.044	0.329	0.052	-0.065	-0.297	0.093	0.82	0.634	0.955	0.877	0.548	0.75	0.993	0.772	-0.118	0.587	0.172	0.243
7	YIAVMAIFF	1.375	0.936	0.868	0.803	0.676	-0.163	0.493	0.075	-0.052	0.661	0.36	1.121	0.63	0.97	1.62	0.731	0.984	1.253	1.117	0.06	0.552	0.472	-0.492
8	IAVMAIFFS	0.893	0.656	0.226	-0.881	0.465	0.419	0.177	-0.073	0.417	-0.128	0.134	0.81	-0.647	0.459	1.223	0.891	0.671	0.096	0.667	-0.322	0.33	0.176	0.545
9	AVMAIFFSH	0.755	0.284	-0.279	-0.349	-0.315	-0.503	0.194	-0.113	-0.427	-0.318	0.015	0.333	-0.171	0.623	0.068	0.28	-0.453	-0.467	0.006	-0.44	-0.126	-0.21	-0.448
10	VMAIFFSHA	-0.083	0.016	0.044	-0.154	0.176	-0.35	0.262	-0.119	-0.189	0.199	-0.141	-0.048	-0.19	0.042	-0.505	-0.58	-0.035	0.052	-0.111	0.178	0.239	-0.034	-0.096
11	MAIFFSHAQ	-0.049	0.202	0.302	-0.048	0.724	0.337	0.158	-0.127	0.676	0.303	0.224	0.651	-0.146	0.497	0.343	0.05	0.431	0.794	0.465	-0.137	-0.005	0.123	0.652
12	AIFFSHAQA	-0.275	0.024	-0.516	-0.239	-0.045	0.487	0.227	-0.163	0.574	0.155	-0.779	-0.246	-0.202	0.072	-0.236	-0.072	0.265	0.011	0.247	0.144	0.03	-0.072	0.331
13	IFFSHAQAS	-0.076	0.104	0.201	-0.196	0.181	-0.109	0.193	-0.275	-0.174	-0.235	0.619	0.395	-0.163	0.101	0.218	0.51	0.236	0.484	0.087	0.274	0.33	0.126	0.167
14	FFSHAQASS	0.461	0.84	0.581	-0.215	0.865	0.297	0.306	-0.138	0.173	-0.102	-0.007	0.703	-0.201	0.23	0.642	0.752	0.643	1.007	0.461	-0.127	0.603	0.412	0.094
15	FSHAQASSK	0.809	0.79	1.015	0.414	0.718	-0.218	0.447	0.049	-0.175	0.675	0.366	0.685	0.289	0.592	0.715	0.698	0.699	0.948	0.849	-0.431	0.547	0.365	-0.398
16	SHAQASSKA	-0.806	-0.345	-0.146	-0.154	-0.156	0.081	0.215	-0.082	0.096	0.012	-0.39	-0.285	-0.19	-0.146	-0.805	-0.163	0.133	0.109	-0.002	0.123	0.027	-0.188	0.142
17	HAQASSKAC	0.381	0.13	0.101	0.1	0.208	-0.202	0.02	-0.077	-0.139	0.561	0.109	0.641	0.011	0.645	0.246	0.689	0.348	0.405	0.621	0.022	0.232	0.191	-0.119
18	AQASSKACE	-0.095	0.217	-0.057	0.103	-0.307	0.137	0.027	-0.177	-0.124	0.023	-1.212	0.298	0.118	0.466	-0.043	0.513	-0.428	-0.175	-0.12	0.126	-0.273	-0.115	0.054
19	QASSKACEG	-0.094	-0.063	-0.25	-0.166	-0.264	-0.109	0.055	-0.173	-0.174	0.516	0.317	0.222	-0.176	0.225	0.062	0.378	-0.053	-0.019	0.048	-0.215	-0.176	0.142	0.088
20	ASSKACEGD	-0.355	-0.301	-0.194	0.07	-0.001	0.171	0.007	-0.216	0.322	0.309	-0.508	-0.897	0.003	-0.195	-0.462	-0.142	0.229	-0.22	-0.316	-0.002	-0.193	-0.16	0.262
21	SSKACEGDA	0.121	-0.217	-0.347	-0.283	-0.224	-0.085	0.07	-0.156	-0.294	0.285	-0.796	0.092	-0.292	0.468	-0.041	0.103	0.327	0.039	0.035	-0.056	0.027	-0.242	-0.066
22	SKACEGDAC	0.042	-0.245	-0.2	0.087	-0.118	-0.274	0.14	-0.084	-0.103	0.251	-0.653	-0.409	0.044	-0.066	-0.256	-0.041	0.183	-0.261	-0.455	0.221	0.073	-0.186	-0.076
23	KACEGDACL	-0.122	0.101	-0.105	0.135	-0.187	-0.007	0.018	-0.098	0.092	0.466	0.017	-0.557	0.159	-0.026	-0.142	-0.06	0.221	-0.289	-0.234	-0.268	0.467	-0.023	0.294
24	ACEGDACLK	-0.005	0.616	0.15	0.453	-0.293	-0.28	0.164	-0.164	-0.251	0.292	-0.444	0.057	0.357	0.734	-0.575	0.259	-0.052	0.025	0.496	-0.233	-0.044	-0.161	-0.251
25	CEGDACLKI	-0.018	0.426	0.146	0.028	-0.036	-0.116	0.025	-0.123	0.027	-0.074	-0.337	0.199	0.073	0.038	-0.06	0.65	-0.008	-0.06	0.052	-0.303	0.066	-0.011	0.088
26	EGDACLKIC	0.267	-0.449	-0.313	0.1	-0.206	-0.043	-0.236	-9.993	-0.08	0.532	-9.904	-0.473	0.011	-0.355	-0.299	-0.276	-0.183	-0.709	-0.344	0.046	-0.038	-0.059	0.157
27	GDACLKICH	0.26	0.201	0.036	0.41	-0.025	0.127	-0.182	-0.228	0.003	0.015	-1.04	0.5	0.271	0.718	0.325	0.229	-0.224	0.141	-0.119	0.138	-0.239	-0.197	0.016
28	DACLKICHP	-1.163	-0.697	-0.794	0	0.074	0.106	-0.044	-0.335	0.203	0.384	-9.27	-0.17	-0.019	-0.827	-0.511	0.007	-0.39	-1.008	-0.281	-0.473	-0.857	-0.179	0.293
29	ACLKICHPK	-0.215	0.32	0.164	0.23	-0.001	0.171	0.272	-0.164	0.322	0.058	-0.114	-0.523	0.051	0.72	-0.014	-0.528	0.378	0.126	0.038	0.082	-0.044	-0.16	0.262
30	CLKICHPKE	0.341	0.206	-0.086	-0.298	-0.12	0.101	0.047	-0.206	-0.003	-0.658	-1.452	0.622	-0.541	0.413	0.026	0.191	-0.377	-0.411	0.604	-0.222	-0.217	0.077	-0.014
31	LKICHPKEP	-0.027	-0.566	-0.706	0.078	-0.028	-0.521	0.16	-0.011	-0.232	0.198	0.779	-0.057	0.013	-0.782	-0.316	-0.328	-0.709	-0.884	-1.098	-0.221	-0.372	-0.708	-0.034
32	KICHPKEPE	-0.196	-0.129	0.251	0.19	0.305	0.392	0.021	-0.06	0.304	0.467	0.135	-0.227	0.136	-0.124	-0.145	0.113	-0.022	0.255	-0.478	-0.241	-0.137	0.131	0.645
33	ICHPKEPEC	0.743	0.684	0.138	-0.503	-0.38	-0.507	0.213	-0.036	-0.479	-0.422	0.406	0.36	-0.76	-0.088	0.741	-0.118	0.039	-0.059	0.085	-0.555	0.394	0.039	-0.195
34	CHPKEPECQ	0.039	-0.452	-0.306	0.138	-0.1	-0.256	0.05	-0.175	0.062	-0.026	-0.97	-1.224	0.098	-0.569	-0.343	-0.748	-0.251	-0.533	-0.879	-0.08	-0.239	-0.872	0.169
35	HPKEPECQV	-0.408	-0.036	-0.02	0.089	0.058	0.132	-10.04	-0.177	-0.063	0.296	-0.293	-0.028	-0.017	0.099	-0.083	-0.139	0.417	0.017	-0.3	-0.128	0.12	0.137	0.151
36	PKEPECQVG	-0.589	-0.556	-0.206	-0.271	-0.638	-0.615	0.035	0.016	-0.285	-0.368	-0.336	-1.001	-0.218	-0.743	-0.513	-1.45	-0.727	-0.719	-1.529	-0.173	-0.48	-0.527	-1.214
37	KEPECQVGW	-0.058	0.269	0.123	0.346	0.262	0.15	0.094	0.013	-0.025	0.239	0.401	0.232	0.582	0.149	0.265	0.156	0.033	0.308	0.202	-0.139	-0.122	0.132	0.343
38	EPECQVGWC	0.187	-0.094	-0.017	-0.146	0.065	0.042	-0.206	-10.088	0.093	0.177	-10.586	0.073	-0.191	0.35	0.241	-0.026	0.156	0.015	-0.233	-0.071	-0.038	-0.082	0.255
39	PECQVGWCA	-0.206	0.308	-0.162	-1.014	-0.172	-0.09	0.032	0.07	0.004	-1.35	-0.14	0.236	-1.057	0.045	-0.199	-0.017	-0.09	-0.24	0.168	-0.224	-0.379	-0.559	-0.689
40	ECQVGWCAK	0.202	0.287	0.341	0.453	0.095	-0.358	-0.132	-9.951	-0.875	0.53	-9.85	0.263	0.357	0.864	0.087	0.067	-0.018	0.241	0.306	-0.285	-0.158	-0.176	-0.717
41	CQVGWCAKN	0.062	0.1	0.043	-0.024	-0.015	-0.255	-10.035	-0.21	-0.176	0.071	-10.72	0.208	-0.006	0.081	-0.562	0.25	-0.142	-0.209	-0.058	0.077	-0.141	-0.011	-0.087
42	QVGWCAKNV	-0.816	-0.231	-0.084	0.167	0.318	0.36	-9.959	-0.085	0.395	0.516	0.022	-0.118	0.015	0.185	0.071	-0.079	0.322	0.159	0.267	-0.018	-0.141	0.142	0.644
43	VGWCAKNVG	0.218	0.353	0.189	-0.096	0.357	0.127	0.276	-0.134	0.003	0.363	-0.225	0.406	-0.132	0.33	0.19	0.303	0.078	0.468	-0.289	-0.338	0.138	0.061	0.285
44	GWCAKNVGT	0.39	-0.238	-0.463	-0.201	-0.423	-0.063	-0.016	-0.108	-0.14	-0.855	0.67	0.194	-0.087	0.264	-0.063	0.136	-0.082	-0.247	0.019	-0.3	-0.015	-0.195	-0.206
45	WCAKNVGTE	0.825	0.154	0.947	0.059	1.036	0.307	0.318	0.16	0.387	0.674	-0.468	0.412	0.028	0.19	0.882	0.444	0.891	0.739	0.667	-0.175	0.264	0.381	-0.333
46	CAKNVGTEE	-0.699	0.12	0.148	0.155	-0.032	-0.164	-0.082	-0.234	-0.078	0.346	-1.144	-0.287	0.158	-0.325	-0.079	0.152	-0.379	-0.482	-0.276	0.05	-0.217	-0.043	0.067
47	AKNVGTEEK	-0.056	0.393	0.272	0.416	0.026	-0.076	0.112	-0.144	0.038	0.099	0.06	-0.206	0.295	0.798	0.106	0.181	0.231	0.204	0.021	0.093	-0.044	-0.182	-0.089
48	KNVGTEEKP	-0.301	-0.809	-0.685	-0.037	-0.128	-0.147	0.178	-0.132	-0.37	0.378	0.488	-0.035	-0.081	-0.446	-1.255	0.204	-0.279	-0.341	-0.665	0.104	-0.533	-0.002	0.072
49	NVGTEEKPC	-0.339	-0.373	-0.4	0.1	-0.512	0.077	0.039	-0.125	-0.157	0.37	-0.12	0.099	0.011	0.534	0.054	-0.104	0.177	0.05	0.139	-0.185	0.084	-0.109	0.203
50	VGTEEKPCW	0.42	0.776	0.294	0.026	0.433	0.245	0.121	-0.134	0.106	-0.518	-0.714	0.784	-0.091	0.337	0.815	0.349	-0.091	0.559	0.603	-0.38	-0.049	0.061	0.383
51	GTEEKPCWT	-0.585	-0.282	-0.436	0.004	-0.345	-0.403	-0.045	-0.83	-0.129	0.184	0.153	-0.979	-0.021	-0.558	-0.486	-1.057	-0.219	-0.876	-1.165	-0.148	-0.015	-1.103	-0.217
52	TEEKPCWTC	0.414	0.603	-0.067	-0.877	0.172	0.171	0.089	-0.179	0.322	-0.77	-0.028	0.241	-0.956	0.591	0.426	0.396	0.626	0.168	0.839	-0.099	0.189	-0.053	0.396
53	EEKPCWTCC	-0.34	-0.123	-0.063	-0.05	-0.581	-0.835	-0.15	-9.877	-1.183	0.323	-10.249	-0.799	-0.061	-0.608	-0.488	-0.615	-0.542	-0.601	-0.593	0.055	-0.038	-0.176	-1.132
54	EKPCWTCCK	0.229	0.401	0.455	0.453	0.133	-0.032	-0.139	-9.931	0.043	0.352	-9.744	0.312	0.357	0.83	0.414	0.044	0.035	0.222	0	-0.379	-0.158	-0.133	0.223

## Sheet: ACJ72_06275
Id	Sequence	DRB1*0701	DRB1*0404	DRB1*0405	DQA1*0401/DQB1*0402	DRB1*0401	DQA1*0101/DQB1*0501	DPA1*0103/DPB1*0402	DPA1*0103/DPB1*0401	DQA1*0301/DQB1*0302	DQA1*0501/DQB1*0301	DPA1*0201/DPB1*0501	DRB1*1101	DQA1*0501/DQB1*0201	DRB1*0802	DRB1*0901	DRB1*0301	DRB1*0101	DRB1*1302	DRB1*1201	DPA1*0201/DPB1*0101	DRB1*1501	DPA1*0103/DPB1*0201	DQA1*0102/DQB1*0602
	Binders have score above or equal to the threshold given in this row.	0.3	0.3	0.2	0.1	0.3	0.1	0.2	0	0.1	0.3	0.1	0.5	0.1	0.3	0.4	0.4	0.3	0.3	0.7	0	0.2	0.1	0.1
1	MKSGLILFE	0.599	0.622	0.386	0.056	0.197	0.047	0.06	-0.07	-0.074	0.132	-0.361	0.181	0.193	-0.166	-0.354	0.971	0.013	-0.42	0.388	-0.111	0.017	0.206	0.108
2	KSGLILFEL	0.427	0.383	0.052	-0.531	0.084	-0.046	-0.014	-0.113	0.121	-0.022	0.295	0.314	-0.287	0.134	0.899	0.28	0.633	-0.36	0.429	-0.534	0.467	0.138	0.231
3	SGLILFELF	0.192	-0.15	-0.006	0.797	-0.24	-0.35	0.273	-0.146	-0.189	0.341	-0.017	-0.559	0.652	0.378	-0.397	-0.445	0.045	0.043	0.102	0.234	0.266	-0.204	-0.224
4	GLILFELFK	-0.31	0.477	0.107	0.282	-0.025	-0.088	0.103	-0.253	-0.093	-0.131	0.122	0.556	0.352	0.821	0.518	0.512	0.397	0.282	0.472	-0.424	-0.157	-0.33	-0.134
5	LILFELFKL	1.024	0.628	0.237	-0.531	0.452	0.496	0.312	-0.03	0.735	-0.301	-0.133	0.305	-0.287	0.197	1.003	0.129	0.806	0.18	0.582	-0.166	0.628	0.205	0.727
6	ILFELFKLI	-0.158	0.174	0.235	0.277	0.271	-0.286	0.287	-0.045	-0.196	0.355	0.361	-0.183	0.11	-0.226	-0.23	-0.233	-0.096	-0.176	-0.364	0.2	0.328	0.077	0.059
7	LFELFKLIS	-0.086	0.684	0.206	-0.262	0.558	0.025	0.114	-0.27	0.076	-0.557	0.358	1.065	-0.126	0.48	0.653	1.03	0.493	0.636	0.726	0.001	0.309	0.198	0.256
8	FELFKLISL	0.914	0.84	0.609	0.228	0.824	0.496	0.362	0.175	0.735	0.41	0.958	0.22	0.155	-0.264	1.01	0.25	1.176	0.552	0.8	-0.046	0.922	0.418	0.328
9	ELFKLISLC	-0.122	-0.452	-0.046	-0.017	0.193	0.473	-0.066	-9.96	0.424	0.379	-10.21	-0.971	-0.089	-0.355	-0.23	-0.497	0.457	-0.174	-0.078	0.15	-0.038	-0.062	0.599
10	LFKLISLCL	0.252	0.976	0.537	0.088	0.569	-0.205	0.268	-0.27	0.062	-0.557	0.079	1.073	0.234	0.751	1.025	1.249	0.852	0.825	1.182	-0.006	0.628	0.119	0.089
11	FKLISLCLG	0.488	0.535	0.283	-0.166	0.485	0.11	0.305	0.121	0.158	0.489	-0.229	0.22	-0.176	-0.272	0.155	0.035	0.412	-0.088	0.434	-0.065	0.52	0.418	-0.127
12	KLISLCLGL	0.675	0.687	0.308	0.088	-0.032	-0.084	0.121	-0.07	-0.099	0.195	0.458	0.451	0.234	0.55	0.621	0.935	0.607	0.307	0.373	-0.437	0.467	0.086	0.176
13	LISLCLGLS	-0.345	0.125	-0.083	-0.259	0.269	-0.046	0.221	-0.03	0.121	0.155	-0.597	-0.232	-0.291	-0.614	0.174	-0.042	0.281	-0.356	0.126	-0.057	0.309	0.205	0.181
14	ISLCLGLSL	1.005	0.948	0.509	0.088	0.351	-0.274	0.204	-0.088	-0.103	0.267	0.049	0.571	0.234	0.534	0.941	0.945	0.666	0.365	0.415	-0.153	0.649	0.095	0.159
15	SLCLGLSLS	-0.983	-0.71	-0.51	-0.13	-0.158	-0.046	0.127	-0.113	0.121	0.236	-0.278	-0.833	-0.189	-0.879	-0.527	-0.587	0.074	-0.783	-0.408	-0.207	0.009	-0.102	0.041
16	LCLGLSLSK	0.743	1.121	0.701	0.282	0.258	-0.264	0.251	-0.031	-0.215	0.129	0.327	0.848	0.352	1.023	0.064	1.186	0.098	0.674	0.964	-0.153	0.253	0.119	-0.036
17	CLGLSLSKA	-0.716	-0.356	-0.248	-0.154	0.04	-0.046	-0.007	-0.206	0.121	0.189	-1.032	-0.635	-0.19	-0.843	-0.279	-0.528	0.088	-0.572	-0.293	-0.223	0.086	0.041	0.091
18	LGLSLSKAT	0.391	0.427	0.364	0.082	0.197	-0.093	0.155	-0.073	-0.138	0.345	0.232	0.812	0.011	0.592	0.547	0.914	0.217	0.596	0.662	0.329	0.395	0.119	0.087
19	GLSLSKATV	-0.515	0.043	-0.027	-0.035	0.165	0.025	-10.096	-0.253	0.076	0	-1.087	0.548	-0.097	0.429	0.251	0.239	0.15	0.183	0.252	-0.044	-0.149	-0.197	-0.025
20	LSLSKATVV	0.12	0.359	0.319	0.017	0.139	-0.109	-9.866	-0.083	-0.174	0.368	0.372	0.519	-0.057	0.137	0.471	0.8	0.167	0.382	0.454	-0.061	0.261	0.152	0.072
21	SLSKATVVL	0.322	0.417	0.174	0.054	0.173	0.233	0.215	-0.113	0.337	0.163	-0.047	-0.07	0.173	0.706	0.393	0.11	0.794	0.337	0.567	-0.037	0.328	-0.176	0.327
22	LSKATVVLK	0.791	1	0.697	0.248	0.4	-0.057	0.341	-0.083	-0.035	0.278	0.222	0.772	0.291	0.853	0.733	0.75	0.384	0.488	0.79	0.224	0.253	0.182	0.092
23	SKATVVLKN	-0.215	0.024	-0.115	-0.071	-0.246	0.105	-9.912	-0.084	0.102	-0.005	-9.899	0.159	0.069	0.236	0.215	0.545	-0.168	-0.237	0.175	0.043	-0.2	-0.125	0.083
24	KATVVLKNS	0.121	-0.179	-0.268	-0.013	-0.03	0.012	0.067	-0.098	0.043	0.582	0.65	-0.267	-0.089	-0.181	-0.033	-0.24	0.164	-0.475	-0.284	0.145	0.148	0.138	0.209
25	ATVVLKNST	-0.172	0.072	-0.14	0.074	-0.049	0.083	0.105	-0.75	-0.002	0.276	-0.169	0.021	0.023	0.623	-0.13	0.062	0.195	0.207	-0.15	-0.536	0.098	-0.115	0.034
26	TVVLKNSTT	-0.715	-0.658	-0.39	-0.035	-0.185	-0.066	0.153	-0.202	0.061	0.344	0.357	-0.155	-0.089	-0.255	-0.208	-0.143	0.339	-0.107	0.143	-0.056	0.211	-0.006	0.082
27	VVLKNSTTS	-0.027	0.523	0.206	-0.163	0.525	0.162	0.215	-0.041	0.283	0.357	-0.046	0.198	-0.161	0.392	0.392	0.346	0.496	0.74	0.593	-0.009	0.221	-0.018	0.411
28	VLKNSTTSK	-0.365	1.013	0.754	0.381	0.32	0.078	0.336	-0.101	0.068	0.25	-0.203	0.166	0.317	0.46	0.394	0.385	0.074	0.398	0.318	-0.134	0.165	-0.006	0.255
29	LKNSTTSKS	0.052	0.16	0.281	-0.13	0.261	-0.022	0.174	-0.011	-0.084	0.141	-0.363	0.276	-0.189	0.039	0.153	0.429	0.269	0.43	0.113	0.068	0.309	0.131	0.131
30	KNSTTSKSN	-0.265	-0.04	0.131	0.178	0	-0.04	-10.016	-0.132	-0.002	0.426	-9.406	0.534	0.106	0.445	0.341	0.351	-0.067	0.249	0.421	-0.092	-0.061	0.052	0.197
31	NSTTSKSND	-0.707	-0.694	-0.164	0.068	-0.322	0.19	-0.072	-0.228	0.012	0.365	-0.839	-0.153	-0.003	0.104	-0.429	-0.341	-0.347	-0.049	-0.225	0.095	-0.185	0.024	0.312
32	STTSKSNDS	-0.343	-0.225	-0.21	-0.021	-0.23	-0.093	-0.009	-0.69	-0.138	0.371	0.434	-0.011	-0.077	0.298	-0.19	0.576	-0.076	0.171	-0.058	-0.419	0.009	-0.188	-0.053
33	TTSKSNDSR	-0.46	-0.93	-0.623	0.545	-0.218	0.301	0.082	-0.839	0.282	0.404	0.043	-0.803	0.399	-0.49	-0.935	-0.253	-0.329	-0.072	-0.051	-0.195	-0.468	-0.006	0.416
34	TSKSNDSRP	-0.628	-1.267	-1.076	-0.039	-0.58	-0.115	0.325	-0.305	-0.138	0.396	0.078	-0.558	-0.087	-1.018	-1.085	-0.011	-1.054	-0.955	-0.77	-9.894	-0.556	-0.162	0.037
35	SKSNDSRPW	-0.554	-0.615	-0.111	-0.08	-0.16	0.007	0.159	-0.084	0.014	-0.054	-1.137	-0.332	0.501	-0.357	-0.086	-0.158	-0.437	0.176	-0.102	0.068	-0.261	-0.188	0.083
36	KSNDSRPWD	-0.035	0.164	-0.035	-0.418	-0.141	0.013	0.049	-0.113	-0.088	-0.303	-0.454	0.204	-0.674	-0.426	-0.076	0.531	-0.227	-0.548	0.328	-0.091	-0.057	0.128	0.144
37	SNDSRPWDW	0.512	-0.022	-0.518	-0.348	-0.637	-0.511	0.029	-0.175	-0.359	-0.714	0.167	0.009	-0.287	-0.225	0.392	0.065	-0.623	-0.526	0.121	-0.028	-0.261	-1.015	-0.217
38	NDSRPWDWC	-0.597	-0.338	-0.249	0.087	-0.546	0.006	-0.043	-0.16	-0.764	0.261	-0.783	-0.907	0.044	-0.441	-1.429	-0.186	-0.264	-0.196	-0.384	0.155	0.084	-0.086	-0.48
39	DSRPWDWCG	0.038	-0.154	-0.708	-1.065	-1.14	-0.646	-0.089	-0.35	-0.324	-0.555	-10.085	-0.68	-1.111	-0.594	-0.343	-0.54	-1.129	-1.203	-0.488	-0.12	-0.259	-0.337	-0.255
40	SRPWDWCGK	-0.775	0.377	0.224	0.453	0.302	0.165	0.193	-0.17	-0.428	0.152	-0.382	-0.331	0.357	0.43	-0.173	-0.034	0.159	0.192	0.541	-0.47	-0.047	-0.219	-0.33
41	RPWDWCGKQ	-0.513	-0.283	-0.06	0.007	-0.153	-0.116	0.186	-0.294	0.027	0.142	0.003	-0.223	-0.01	0.004	-0.473	-0.224	-0.335	-0.287	-0.492	0.049	-0.517	0.088	0.101
42	PWDWCGKQD	-0.986	-0.498	-0.1	0.185	0.336	0.205	0.167	0.132	0.339	-1.127	-0.047	-0.335	0.097	-0.21	-0.126	-0.522	-0.164	-0.189	-0.312	-0.032	-0.602	-0.559	-0.328
43	WDWCGKQDP	0.129	-0.648	0.194	-0.105	0.872	0.127	0.279	0.176	0.003	0.672	0.137	1.014	-0.061	-0.194	0.143	0.325	0.021	0.49	-0.509	0.304	-0.132	0.397	-0.535
44	DWCGKQDPC	-0.044	-0.323	-0.173	0.087	-0.212	-0.129	0.073	-0.162	-0.332	-0.555	-9.255	-0.21	0.044	0.144	-1.229	-0.112	-0.166	-0.004	-0.245	-0.336	-0.112	-0.182	0.106
45	WCGKQDPCI	1.409	0.065	0.466	-0.326	0.583	0.14	0.286	0.16	0.283	-0.063	0.128	0.648	-0.661	-0.003	1.063	0.585	0.637	0.506	1.116	-0.543	0.547	0.243	-0.393
46	CGKQDPCIH	-0.312	0.005	-0.196	0.441	-0.365	-0.337	0.055	-0.239	-0.125	0.309	-0.986	-0.628	0.355	-0.696	-0.683	-0.788	-0.304	-0.587	-0.601	-0.05	-0.07	-0.872	0.028
47	GKQDPCIHL	-0.156	0.327	0.1	0.228	-0.2	-0.116	0.03	-0.224	0.027	-0.025	-0.224	0.004	0.155	0.266	0.077	0.195	0.229	0.024	0.044	-0.097	0.218	-0.242	-0.103
48	KQDPCIHLD	-0.28	-0.241	0.125	-0.116	-0.439	-0.313	-0.022	-0.074	-0.183	0.116	0.016	-0.951	-0.241	-0.989	-0.331	-0.839	-0.288	-1.016	-0.932	-0.095	-0.057	0.135	-0.171
49	QDPCIHLDE	0.275	-0.158	-0.26	0.056	-0.328	0.047	-0.123	-0.12	-0.113	0.151	-1.237	0.021	0.193	0.073	-0.148	0.411	-0.479	-0.638	-0.453	-0.152	-0.378	0.231	0.042
50	DPCIHLDEC	-0.289	-0.615	-0.465	0.087	-0.349	0.11	-0.204	-0.435	0.158	0.194	-10.085	-0.983	0.044	-0.416	-0.99	-0.86	-0.198	-0.84	-0.577	-0.341	-0.112	-0.176	0.349
51	PCIHLDECF	0.183	-0.509	-0.183	0.797	-0.329	0.14	0.214	-0.004	0.29	-0.207	0.146	-1.089	0.652	-0.355	-0.186	-0.609	-0.378	0.085	-0.546	-0.224	-0.14	-0.636	-0.461
52	CIHLDECFI	-0.38	0.081	-0.011	0.199	0.139	-0.088	0.168	-0.196	-0.093	0.286	-0.954	0.578	0.078	0.188	0.421	0.132	0.535	0.224	0.39	-0.577	0.066	-0.099	0.057
53	IHLDECFIR	0.043	0.28	0.129	-0.31	0.235	-0.116	0.2	-0.014	0.027	-0.492	0.409	0.896	-0.192	0.133	0.224	0.799	-0.367	0.204	0.403	-0.045	-0.263	0.127	0.273
54	HLDECFIRD	-0.475	-0.17	-0.079	0.076	0.033	-0.286	0.022	-0.049	-0.196	0.331	-0.39	-0.341	-0.019	-0.418	-0.422	-0.185	-0.337	-0.538	-0.628	-10.078	-0.037	0.175	-0.171
55	LDECFIRDC	0.268	-0.005	0.264	-0.609	0.346	0.208	-0.108	-0.015	0.13	-0.058	-1.289	-0.205	-0.168	-0.56	0.203	-0.064	0.458	-0.07	-0.305	0.019	0.373	0.202	0.257
56	DECFIRDCE	-0.37	-0.624	-0.208	0.292	0.097	0.475	-0.231	-0.224	0.6	0.213	-10.756	-0.789	0.263	-0.596	-0.555	-0.504	-0.069	-0.43	-0.336	-0.336	-0.461	-0.186	0.667
57	ECFIRDCEV	-0.095	-0.571	-0.39	0.089	-0.354	-0.071	-10.309	-9.951	0.099	0.53	-9.866	-0.144	-0.017	0.062	-0.495	-0.371	-0.365	-0.454	0.072	-0.188	-0.15	-0.22	0.245
58	CFIRDCEVK	-0.335	0.327	0.428	0.416	-0.273	0.226	0.151	-0.436	0.134	-0.361	-0.698	-0.676	0.295	0.035	-0.458	-0.196	-0.211	0.229	-0.423	-0.382	0.012	-0.011	0.304
59	FIRDCEVKA	0.346	0.768	0.452	-0.32	0.408	-0.008	0.423	0.102	-0.167	0.516	0.353	1.031	-0.188	0.262	0.519	0.759	0.684	0.784	0.486	-0.093	0.621	0.278	-0.202
60	IRDCEVKAG	0.417	0.406	0.249	-0.088	0.417	0.042	0.062	-0.102	0.093	0.247	-0.197	0.619	-0.144	0.335	0.511	0.506	0.326	0.285	0.189	0.076	0.247	0.156	0.301
61	RDCEVKAGN	-0.727	-0.324	-0.041	-0.024	0.098	0.245	-10.245	-0.141	0.106	0.274	-10.726	-0.044	-0.006	0.194	-0.255	-0.241	-0.215	-0.169	-0.737	-0.359	-0.419	0.133	0.318
62	DCEVKAGNN	-0.229	-0.44	-0.204	-0.068	-0.065	-0.163	-10.214	-0.298	-0.052	0.237	-19.778	0.106	-0.096	0.405	0.1	-0.05	-0.129	-0.12	-0.147	-0.065	-0.385	-0.229	0.129
63	CEVKAGNNL	0.198	0.275	0.238	0.329	0.237	-0.009	0.086	-0.123	0.191	0.15	-0.593	-0.682	0.283	0.213	0.196	-0.032	0.729	0.3	0.218	-0.18	0.387	-0.043	0.267
64	EVKAGNNLS	-0.01	-0.749	-0.527	-0.021	-0.34	-0.063	-0.092	-9.9	-0.14	0.52	-9.854	-0.298	-0.077	-0.047	-0.457	0.014	-0.169	-0.162	-0.417	-0.247	-0.102	-0.064	0.124
65	VKAGNNLSN	0.457	0.181	-0.129	-0.071	-0.187	-0.125	-9.893	-0.072	-0.216	-0.008	-9.664	0.408	0.069	-0.054	-0.514	0.731	-0.277	-0.133	0.16	-0.158	0.012	0.063	0.011
66	KAGNNLSNI	-0.445	-0.457	-0.066	0.16	-0.218	0.166	0.058	-0.098	0.073	0.525	0.438	-1.071	0.01	-1.002	-0.529	-0.555	-0.181	-0.83	-0.699	-0.068	0.146	0.138	0.365
67	AGNNLSNIH	-0.761	0.144	-0.053	0.511	-0.226	0.007	0.117	-0.206	0.014	0.271	-0.065	-0.407	0.399	0.262	-0.46	0.311	-0.332	-0.074	-0.148	-0.208	-0.126	-0.194	0.023
68	GNNLSNIHC	-0.47	-0.263	-0.53	-0.009	-0.258	-0.066	0.021	-0.315	0.061	0.01	-0.513	0.22	-0.105	0.003	0.228	0.186	0.128	-0.154	0.283	0.15	-0.037	-0.195	-0.133
69	NNLSNIHCG	-0.35	-0.453	-0.318	-0.389	-0.332	0.218	-0.049	-0.247	0.003	-0.02	0	-0.412	-0.482	-0.204	-0.273	0.033	-0.018	-0.595	-0.302	0.082	-0.063	0.028	0.212
70	NLSNIHCGT	-0.57	-0.355	-0.436	0.004	-0.533	0.157	-0.016	-0.185	-0.088	0.23	-0.363	-0.553	-0.021	-0.18	-0.543	-0.027	-0.343	-0.584	-0.191	-0.301	0.106	0.067	0.117
71	LSNIHCGTD	0.011	0.221	0.299	-0.061	0.369	-0.04	0.074	-0.083	0.138	0.241	-0.497	0.398	-0.105	0.34	-0.013	0.075	0.296	0.12	0.395	-0.23	0.104	0.153	0.219
72	SNIHCGTDT	-0.543	-0.073	-0.133	-0.068	0.004	-0.009	0.072	-0.175	0.198	0.237	-0.407	-0.538	-0.061	-0.265	-0.092	-0.062	0.226	-0.112	-0.11	-0.235	0.095	-0.186	0.222
73	NIHCGTDTW	0.183	-0.361	-0.116	0.616	-0.053	-0.032	0.123	-0.175	0.043	0.345	-0.037	-0.243	0.713	-0.001	-0.046	0.05	-0.094	0.062	-0.104	-0.401	-0.25	-0.043	0.172
74	IHCGTDTWV	0.214	0.002	-0.038	0.017	-0.157	-0.286	-9.833	-0.014	-0.215	0.091	-0.417	-0.04	-0.057	-0.397	-0.703	0.282	-0.271	-0.181	0.249	-0.141	0.282	0.018	0.075
75	HCGTDTWVN	0.092	0.533	0.184	-0.799	0.053	0.031	-10.127	-0.04	0.052	-0.443	-10.38	0.857	-0.861	0.539	0.636	0.658	0.021	0.07	0.795	-0.334	-0.041	0.203	0.056
76	CGTDTWVNS	-0.324	0.311	-0.062	-0.296	-0.042	-0.336	-0.024	-0.239	-0.871	0.212	-0.753	0.24	-0.187	0.036	-0.507	0.466	-0.179	-0.02	0.137	0.169	0.068	-0.076	-0.784
77	GTDTWVNSC	-0.382	-0.085	-0.1	0.092	-0.212	0.105	-0.083	-0.83	0.102	0.194	-0.009	-0.314	0.023	0.173	-0.041	-0.099	0.017	0.033	-0.131	-0.723	-0.037	-0.213	-0.058
78	TDTWVNSCW	-0.711	-0.775	-0.438	0.512	0.025	0.515	-0.085	-0.237	0.43	0.226	-1.02	-0.676	0.58	-0.524	-0.118	-0.492	-0.079	0.21	0.191	-0.072	-0.145	-0.006	0.636
79	DTWVNSCWV	0.022	-0.164	-0.085	0.089	-0.007	-0.147	-9.972	-0.884	-0.016	0.345	-10.161	0.425	-0.017	0.677	0.191	0.078	-0.052	0.188	0.107	0.121	-0.224	-0.262	0.144
80	TWVNSCWVY	0.146	0.997	0.232	-0.121	-0.097	0.016	-9.824	-0.117	0.053	-1.538	-0.039	0.377	-0.111	0.664	0.579	0.575	-0.06	0.264	0.829	-0.049	0.007	-0.053	0.196
81	WVNSCWVYT	1.071	0.357	0.818	-0.201	0.651	-0.304	0.365	0.211	-0.997	0.691	0.274	1.181	-0.087	0.295	0.779	1.152	0.661	0.786	0.832	-0.018	0.635	0.287	-1.578
82	VNSCWVYTD	0.633	0.435	0.328	-0.815	0.364	0.042	0.13	-0.163	0.093	-0.574	-0.157	0.988	-0.603	0.454	0.668	0.522	0.135	0.099	-0.025	0.02	0.016	0.045	0.194
83	NSCWVYTDE	-1.248	-1.148	-0.985	0.155	-0.653	-0.313	-0.207	-0.228	-0.208	0.382	-0.605	-1.117	0.158	-0.835	-1.091	-0.918	-0.81	-0.915	-0.764	-0.252	-0.265	0.118	0.077
84	SCWVYTDER	-0.496	-0.557	-0.232	0.545	0.092	-0.076	0.166	-0.104	0.038	0.429	0.491	-0.077	0.399	-0.004	-0.615	0.007	-0.279	0.041	-0.123	0.159	-0.584	-0.176	-0.029
85	CWVYTDERH	-0.178	-0.39	-0.246	0.404	-0.418	0.343	0.263	-0.061	0.544	-0.643	-0.397	-1.078	0.293	-0.45	-0.366	-0.28	-0.397	-0.406	-0.445	-9.876	-0.07	-0.12	0.578
86	WVYTDERHD	0.275	-0.646	0.646	-0.524	0.488	0.077	0.399	0.211	-0.157	0.525	-1.032	0.712	-0.082	-0.262	0.628	-0.079	0.612	0.835	-0.008	0.16	0.344	0.264	-0.627
87	VYTDERHDP	-0.768	-0.44	-0.503	-0.223	0.033	0.013	0.189	-0.004	-0.088	-0.513	0.035	-0.191	-0.325	-0.949	-0.848	-0.054	-0.784	-0.734	-0.744	-0.056	-0.46	0.058	0.082
88	YTDERHDPD	-0.165	-0.173	0.318	0.172	0.43	0.165	0.206	-0.512	-0.01	0.788	0.108	-0.306	0.13	-0.659	-0.506	-0.132	0.064	-0.023	-0.623	-0.19	0.09	0.561	-0.42
89	TDERHDPDV	0.064	-0.101	-0.4	-0.436	-0.777	0.195	-10.278	-0.237	0.095	-0.621	-1.138	-0.219	-0.756	-0.423	-0.443	0.051	-0.62	-0.472	0.134	-0.31	0.077	-0.162	0.305
90	DERHDPDVI	-0.293	-0.811	-0.45	0.264	-0.368	-0.256	0.075	-0.224	0.069	0.213	-10.323	-1.311	0.143	-0.958	-0.71	-1.139	-0.396	-0.687	-1.325	-0.39	-0.178	-1.089	0.341
91	ERHDPDVIA	-0.336	-0.41	-0.486	-0.32	-0.53	-0.147	-0.136	-10.017	-0.012	0.198	-9.617	-0.209	-0.188	-0.296	-0.547	-0.015	-0.595	-0.456	-0.288	-0.035	-0.084	-0.22	0.204
92	RHDPDVIAN	-0.192	-0.306	-0.034	0.069	-0.571	-0.479	-10.021	-0.135	-0.22	0.087	-9.921	-0.548	-0.01	-0.592	0.086	-0.558	-0.564	-0.803	-0.795	0.053	-0.419	0.117	-0.349
93	HDPDVIANL	-0.014	0.453	0.308	0.135	0.008	0.186	-0.045	-0.024	0.129	0.294	-1.153	-0.244	0.159	-0.015	0.037	0.475	0.528	-0.131	0.274	0.06	0.487	0.274	0.131
94	DPDVIANLR	-0.682	-0.788	-0.389	0.55	-0.065	-0.163	-0.131	-0.435	-0.052	0.162	-9.789	-0.096	0.378	0.091	-0.483	0.012	-0.513	0.018	-0.218	-0.458	-0.769	-0.229	0.129
95	PDVIANLRK	0.125	0.053	-0.106	0.282	-0.394	0.09	0.17	0.012	0.098	-0.544	-0.537	0.188	0.352	0.949	-0.103	-0.088	-0.36	-0.049	0.106	-9.998	-0.453	-0.48	-0.666
96	DVIANLRKG	-0.17	-0.997	-0.551	-0.797	-0.358	-0.043	-0.02	-0.247	-0.08	0.088	-10.658	-1.012	-0.323	-1.019	-0.744	-0.854	-0.421	-0.943	-1.002	-0.233	-0.259	-0.176	0.185
97	VIANLRKGK	-0.114	0.68	0.497	0.531	0.063	0.145	0.279	-0.091	-0.062	0.363	0.361	-0.224	0.389	0.135	0.226	0.267	-0.2	-0.129	0.241	0.07	0.165	0.058	0.166
98	IANLRKGKT	-0.142	0.517	0.395	-0.164	0.6	0.025	0.18	-0.073	0.076	0.328	0	0.802	-0.191	0.431	0.645	0.455	0.6	0.676	0.73	-0.112	0.416	0.172	0.351
99	ANLRKGKTW	-0.389	-0.019	-0.247	0.629	-0.563	0.046	0.184	-0.235	0.003	0.182	0.804	-0.593	0.68	-0.376	-0.424	-0.16	-0.495	-0.125	0.077	0.06	-0.258	-0.192	0.089
100	NLRKGKTWD	-0.571	-0.348	-0.164	0.035	0.029	0.392	0.11	-0.185	0.297	0.223	-0.389	-0.295	0.025	0.192	-0.324	-0.074	0.088	0.056	0.091	-0.037	-0.185	0.024	0.588
101	LRKGKTWDC	0.781	1.092	0.361	-0.877	0.322	-0.193	0.173	-0.097	-0.161	-0.85	0.652	1.071	-0.956	0.647	0.042	0.977	0.356	0.375	1.086	0.183	0.373	0.131	0.008
102	RKGKTWDCV	0.035	-0.499	-0.019	0.154	0.14	-0.049	-10.141	-0.137	-0.576	0.359	-0.071	-0.714	0.048	-0.088	-0.669	-0.306	0.214	0.031	-0.139	-0.288	-0.258	0.023	-0.487
103	KGKTWDCVN	-0.228	-0.356	-0.326	0.1	-0.457	-0.062	-9.963	-0.103	-0.002	0.505	-9.531	-0.179	0.074	-0.335	-0.082	-0.098	-0.465	-0.433	-0.009	-0.341	-0.061	-0.023	0.213
104	GKTWDCVNM	-0.492	0.323	0.053	0.206	0.342	0.385	-0.016	-0.224	0.47	-0.065	-0.514	-0.06	0.224	0.328	0.405	-0.237	0.468	0.201	0.222	0.169	0.067	-0.242	0.401
105	KTWDCVNMI	-0.412	0.024	0.23	0.269	0.048	0.02	0.165	-0.647	0.092	0.52	0.353	-0.221	0.122	-0.195	-0.351	0.347	0.251	0.027	-0.086	-0.394	0.146	0.115	0.265
106	TWDCVNMIG	0.118	-0.149	-0.543	-0.196	-0.375	0.036	0.138	-0.117	-0.012	-0.645	0.211	0.124	-0.217	0.176	0.063	0.284	-0.114	-0.262	-0.111	-0.231	0.042	-0.006	0.123
107	WDCVNMIGS	0.98	0.273	0.693	-0.122	0.931	0.099	0.122	0.176	0.058	0.613	-0.446	1.456	-0.205	0.73	1.235	0.648	1.047	1.168	0.477	-0.347	0.549	0.397	-0.633
108	DCVNMIGSV	-0.56	-0.279	-0.118	-0.079	-0.228	0.318	-10.16	-0.298	0.155	0.237	-10.762	-0.813	-0.187	-0.377	-0.303	-0.147	-0.25	-0.739	-0.351	-0.319	-0.224	-0.179	0.427
109	CVNMIGSVQ	-0.137	-0.181	0.031	0.136	0.157	-0.063	0.04	-0.146	0.184	0.296	-0.97	-0.13	0.092	-0.03	0.083	-0.111	0.064	-0.116	-0.107	-0.102	-0.239	-0.043	0.167
110	VNMIGSVQM	0.481	0.891	0.479	0.206	0.402	-0.049	0.302	-0.163	0.099	0.144	0.268	1.047	0.224	1.116	0.627	0.484	0.497	0.69	1.021	0.172	0.389	-0.018	0.168
111	NMIGSVQMN	-0.668	-0.664	-0.184	-0.005	-0.242	-0.119	-10.058	-0.203	-0.111	0.198	-9.907	-0.306	0.032	-0.186	-1.16	-0.106	-0.127	-0.433	-0.301	-0.443	-0.189	0.008	0.038
112	MIGSVQMNR	-0.115	0.286	0.095	0.45	0.161	0.042	0.118	-0.089	-0.255	0.405	0.929	0.751	0.293	0.149	0.08	0.946	-0.46	0.411	0.598	-0.295	-0.291	0.203	0.169
113	IGSVQMNRI	0.392	0.287	0.433	0.269	0.469	0.099	0.279	-0.078	0.058	0.428	0.183	0.518	0.122	0.489	0.372	0.181	0.573	0.639	-0.035	-10.318	0.328	0.172	0.294
114	GSVQMNRIA	-0.79	-0.865	-0.546	-0.746	-0.556	0.22	-0.06	-0.296	0.095	-0.021	-1.173	-0.699	-0.269	-0.825	-1.055	-0.799	-0.129	-0.286	-0.683	0.204	-0.083	-0.195	0.06
115	SVQMNRIAM	0.221	0.066	-0.13	0.38	-0.164	0.246	0.146	-0.053	0.2	0.31	0.083	-0.172	0.206	0.155	0.58	0.314	0.33	-0.326	0.422	-0.001	0.177	-0.112	0.138
116	VQMNRIAMS	-0.168	0.57	0.173	-0.215	0.223	0.318	0.167	-0.105	0.155	0.115	-0.075	-0.181	-0.201	-0.238	0.191	0.465	0.137	-0.228	-0.002	-0.156	0.221	0.065	0.338
117	QMNRIAMSL	-0.239	0.373	0.076	0.229	-0.461	0.201	0.194	-0.163	0.059	0.277	0.046	-0.204	0.198	0.308	-0.159	0.061	0.15	0.212	0.109	-0.36	0.226	0.142	0.356
118	MNRIAMSLQ	-0.098	0.073	0.274	0.136	0.357	0.197	0.287	-0.161	0.173	0.357	-0.134	0.437	0.092	0.533	-0.28	-0.281	0.24	0.347	0.093	-0.103	-0.005	0.202	0.329
119	NRIAMSLQE	0.295	0.041	-0.049	0.056	-0.092	-0.202	-0.015	-0.242	-0.139	-0.092	-0.423	0.452	0.193	0.565	0.029	1.037	-0.195	-0.191	0.344	-0.291	-0.265	-0.055	0.014
120	RIAMSLQEV	-0.354	-0.879	-0.269	-0.016	-0.19	0.267	-10.018	-0.156	0.335	0.443	0.339	-0.779	-0.059	-0.646	-0.324	-0.863	-0.028	-0.713	-0.873	0.143	-0.258	0.14	0.338
121	IAMSLQEVR	-0.146	-0.169	0.165	0.443	0.231	0.042	0.198	-0.073	-0.255	0.447	0.469	0.306	0.272	-0.187	-0.197	0.789	-0.438	0.481	0.139	-0.073	-0.263	0.173	0.247
122	AMSLQEVRR	-1.075	-0.247	-0.563	0.275	-0.125	-0.088	0.276	-0.191	-0.093	0.034	0.628	0.524	0.268	0.015	-0.178	0.212	-0.079	-0.047	0.369	-9.847	-0.581	-0.248	-0.053
123	MSLQEVRRD	-0.553	-0.222	0.311	-0.524	0.239	0.226	0.18	-0.142	0.2	0.293	-1.348	-0.149	-0.082	-0.868	-0.61	-0.192	0.255	0.06	-0.214	-9.831	0.097	0.186	0.375
124	SLQEVRRDW	-0.672	-0.808	-0.304	-0.08	-0.165	0.153	0.078	-0.113	0.016	-0.003	-0.674	-1.186	0.501	-1.06	-0.452	-0.713	-0.346	-0.544	-0.601	-0.12	-0.261	-0.112	0.043
125	LQEVRRDWL	0.649	0.338	0.344	0.324	0.262	-0.009	0.246	-0.044	-0.092	0.199	0.312	-0.177	0.304	0.063	0.279	0.156	0.566	0.196	0.174	0.056	0.628	0.195	0.022
126	QEVRRDWLG	-0.23	-0.022	-0.649	-1.065	-0.86	0.195	0.175	-0.062	0.095	-0.655	0.126	-0.28	-1.111	-0.305	-0.707	-0.014	-0.734	-0.553	-0.048	0.185	-0.176	0.034	0.387
127	EVRRDWLGV	-0.114	0.024	0.017	-0.082	-0.36	0.006	-10.219	-9.9	-0.764	0.296	-10.277	-0.21	-0.022	-0.148	-0.748	0.357	-0.461	-0.094	-0.14	-0.35	-0.15	-0.176	-0.429
128	VRRDWLGVE	-0.196	0.171	0.136	0.059	-0.074	0.034	0.204	-0.158	0.047	0.015	-0.59	-0.601	0.028	-0.827	-0.447	-0.174	-0.504	-0.76	-0.5	-0.517	-0.064	0.068	0.219
129	RRDWLGVEL	-0.386	0.115	0.121	0.054	0.363	0.205	0.02	-0.223	0.339	0.163	0.431	-0.129	0.173	0.262	0.483	-0.252	0.634	0.21	0.209	-0.068	0.109	0.056	0.5
130	RDWLGVELV	-0.621	-0.541	0.027	0.052	0.219	-0.06	-10.019	-0.141	0.166	0.342	-0.502	-0.091	-0.079	-0.145	0.076	0.073	0.391	-0.006	-0.117	0.335	-0.258	0.117	0.088
131	DWLGVELVA	0.181	-0.087	-0.382	-0.286	-0.405	-0.147	0.059	-0.162	-0.37	-0.811	-9.555	0.262	-0.127	0.478	-0.64	0.374	0	-0.054	-0.056	-0.122	-0.158	-0.316	0.099
132	WLGVELVAF	1.606	0.466	0.851	0.629	0.659	0.012	0.448	0.151	0.043	0.584	0.353	0.601	0.648	0.186	1.307	0.244	0.881	0.634	0.689	0.002	0.806	0.404	-0.673
133	LGVELVAFG	-0.233	0.52	0.207	-0.29	0.451	0.16	0.158	-0.073	0.196	0.229	-0.694	0.066	-0.256	0.089	0.165	0.334	0.323	0.095	-0.067	-0.013	0.226	0.182	0.304
134	GVELVAFGL	0.219	0.427	0.086	-0.531	0.118	-0.221	-0.079	-0.193	0.026	-0.4	-0.089	0.95	-0.287	0.978	1.111	0.645	0.641	0.276	0.794	-0.437	0.218	-0.243	-0.207
135	VELVAFGLI	0.518	0.272	0.182	0.031	0.218	-0.448	0.292	-0.018	-0.304	0.05	-0.378	0.165	-0.092	0.161	0.211	-0.208	-0.049	0.084	-0.117	0.012	0.219	-0.034	-0.209
136	ELVAFGLIL	0.766	0.31	0.157	0.088	0.024	-0.373	-0.117	-9.96	-0.231	0.189	-9.755	0.235	0.234	0.518	0.454	0.695	0.401	0.045	0.336	0.103	0.217	-0.143	-0.001
137	LVAFGLILA	0.273	0.298	-0.019	-0.146	0.452	0.496	0.25	0.02	0.735	0.266	0.184	-0.152	-0.206	-0.491	0.41	-0.044	0.505	0.012	0.325	0.214	0.327	0.205	0.727
138	VAFGLILAG	0.605	0.745	0.167	-0.337	0.214	0.047	0.175	-0.129	-0.074	0.183	-0.138	0.198	-0.181	-0.133	-0.324	0.89	0.168	-0.189	0.414	0.157	0.138	0.065	0.079
139	AFGLILAGA	-0.687	0.028	-0.512	-0.239	-0.224	-0.046	0.061	-0.403	0.121	-0.477	-0.684	-0.544	-0.202	-0.483	-0.181	-0.124	0.065	-0.836	-0.109	-0.311	0.03	-0.108	-0.019
140	FGLILAGAI	0.632	0.685	0.733	0.031	0.727	-0.065	0.312	0.059	0.063	0.502	-0.146	0.901	-0.092	0.62	0.674	0.602	0.829	0.747	1.107	0.099	0.601	0.365	-0.234
141	GLILAGAIK	-0.487	0.435	0.238	0.329	0.106	-0.376	0.066	-0.253	-0.03	0	-0.546	0.153	0.277	0.535	0.472	0.238	0.259	0.003	0.461	-0.118	-0.157	-0.274	-0.258
142	LILAGAIKQ	0.687	0.485	0.272	0.144	0.346	-0.218	0.282	-0.03	-0.175	0.232	0.261	0.761	0.076	0.449	0.604	0.959	0.078	0.244	0.637	0.155	0.002	0.152	0.001
143	ILAGAIKQI	0.514	0.367	0.428	0.277	0.267	0.047	0.303	-0.045	-0.074	0.355	0.435	0.14	0.11	-0.151	-0.325	0.503	0.318	-0.145	0.56	0.216	0.328	0.176	0.186
144	LAGAIKQIH	0.248	0.231	0.429	0.336	0.393	0.028	0.147	-0.068	-0.125	0.358	0.335	0.526	0.313	0.463	0.03	0.267	0.123	0.566	0.153	-0.065	0.171	0.198	0.183
145	AGAIKQIHN	-0.392	0.105	-0.185	0.069	-0.088	0.086	-9.919	-0.206	-0.018	0.204	-9.555	0.381	-0.01	0.567	-0.196	0.254	-0.063	-0.192	0.412	0.205	-0.197	-0.114	0.045
146	GAIKQIHNK	-0.115	0.147	0.275	0.23	0.11	0.473	0.075	-0.281	0.424	-0.011	-0.031	-0.775	0.051	0.368	0.028	-0.535	0.338	-0.126	0.031	-0.133	-0.157	-0.193	0.269
147	AIKQIHNKD	-0.968	-0.442	-0.454	0.177	-0.526	0.231	0.174	-0.163	-0.006	0.248	-0.582	-0.887	0.109	-0.791	-1.425	-0.184	-0.375	-0.669	-0.479	-0.311	-0.193	-0.072	-0.022

## Sheet: ACJ72_08076
Id	Sequence	DRB1*0701	DRB1*0404	DRB1*0405	DQA1*0401/DQB1*0402	DRB1*0401	DQA1*0101/DQB1*0501	DPA1*0103/DPB1*0402	DPA1*0103/DPB1*0401	DQA1*0301/DQB1*0302	DQA1*0501/DQB1*0301	DPA1*0201/DPB1*0501	DRB1*1101	DQA1*0501/DQB1*0201	DRB1*0802	DRB1*0901	DRB1*0301	DRB1*0101	DRB1*1302	DRB1*1201	DPA1*0201/DPB1*0101	DRB1*1501	DPA1*0103/DPB1*0201	DQA1*0102/DQB1*0602
	Binders have score above or equal to the threshold given in this row.	0.3	0.3	0.2	0.1	0.3	0.1	0.2	0	0.1	0.3	0.1	0.5	0.1	0.3	0.4	0.4	0.3	0.3	0.7	0	0.2	0.1	0.1
1	MWCSSPWAS	0.57	0.535	-0.218	-0.99	-0.238	-0.511	0.164	0.046	-0.359	-1.402	-0.227	0.408	-1.056	-0.077	0.462	0.358	-0.147	-0.308	0.066	-0.061	0.302	-0.704	-0.06
2	WCSSPWASL	1.187	0.521	0.991	0.135	0.651	-0.304	0.398	0.16	-0.997	0.725	-0.021	0.989	0.159	0.516	0.904	1.184	0.894	0.969	0.885	-0.127	0.868	0.287	-1.578
3	CSSPWASLL	0.021	0.102	0.25	0.22	-0.508	-0.64	0.073	-0.249	-0.36	0.348	-0.635	-0.791	0.171	-0.339	0.001	-0.753	-0.069	-0.205	-0.498	0.123	0.387	-0.012	-0.453
4	SSPWASLLL	-0.351	0.47	0.11	0.088	0.352	0.376	0.246	-0.156	0.431	0.205	-0.05	0.125	0.234	0.683	0.451	0.6	0.583	0.532	0.689	-0.126	0.328	-0.188	0.503
5	SPWASLLLC	0.442	-0.03	-0.43	-0.149	-0.323	-0.043	0.23	-0.241	-0.08	-0.046	-0.394	-0.479	-0.026	-0.32	-0.256	0.331	-0.094	-0.826	-0.177	0.213	0.073	-0.102	-0.032
6	PWASLLLCL	0.487	0.042	-0.136	0.088	-0.476	0.066	0.252	0.132	-0.079	-1.374	0.176	-0.45	0.234	-0.163	0.089	0.009	-0.309	-0.594	-0.553	0.031	-0.078	-0.475	-0.726
7	WASLLLCLV	0.304	-0.05	0.581	0.089	0.773	-0.046	-9.677	0.123	0.121	0.821	-0.148	0.435	-0.017	-0.689	0.73	0.245	0.726	0.088	0.454	-0.134	0.501	0.404	-0.651
8	ASLLLCLVL	-0.241	0.673	0	0.088	0.032	-0.196	0.221	-0.216	0.101	0.11	-0.124	0.293	0.234	0.464	0.445	0.638	0.742	0.045	0.571	-0.122	0.331	-0.16	-0.072
9	SLLLCLVLA	-0.56	-0.163	-0.446	-0.32	-0.158	-0.046	0.184	-0.113	0.121	0.163	-0.154	-0.286	-0.188	-0.494	-0.054	-0.159	0.092	-0.77	-0.035	0.266	0.027	-0.102	0.041
10	LLLCLVLAA	0.694	0.756	0.277	-0.286	0.375	0.042	0.194	-0.04	0.093	0.002	0.185	0.688	-0.127	0.466	0.683	0.981	0.406	0.314	0.27	0.199	0.327	0.182	0.206
11	LLCLVLAAG	-0.221	0.224	-0.089	-0.29	0.269	-0.046	0.119	-0.04	0.121	0.133	-0.432	-0.051	-0.256	-0.579	0.258	0.173	0.198	-0.414	0.142	-0.105	0.226	0.205	0.181
12	LCLVLAAGR	0.041	0.099	0.073	0.356	0.397	-0.163	0.157	-0.031	-0.052	0.26	0.15	0.749	0.254	0.36	0.303	0.65	-0.126	0.48	0.518	0.04	-0.284	0.152	0.052
13	CLVLAAGRA	-0.505	0.215	-0.006	-0.283	0.282	-0.221	0.136	-0.206	0.026	0.079	-1.067	0.383	-0.292	0.266	0.415	0.331	0.424	0.272	0.555	-10.098	0.086	-0.012	-0.016
14	LVLAAGRAS	0.25	-0.123	0.147	-0.722	0.334	-0.373	0.185	0.02	-0.231	0.06	-0.657	0.047	-0.268	-0.362	0.097	0.106	0.378	0.174	-0.052	0.3	0.309	0.121	-0.05
15	VLAAGRASA	0.619	0.475	0.077	-0.239	0.2	-0.064	0.221	-0.101	-0.215	0.174	-0.295	0.118	-0.202	-0.008	0.295	0.566	0.135	-0.116	0.289	-0.063	0.239	0.058	-0.041
16	LAAGRASAV	0.245	0.013	0.319	0.05	0.2	-0.28	-9.891	-0.068	-0.251	0.332	0.103	0.213	-0.085	-0.001	-0.546	0.264	0.19	0.303	0.315	0.274	0.261	0.152	-0.051
17	AAGRASAVA	-0.546	0.328	-0.212	-0.239	-0.493	0.217	0.087	-0.201	0.095	0.222	-0.594	-0.203	-0.202	0.239	-0.541	0.175	-0.284	0.11	-0.057	-0.378	0.03	-0.194	0.155
18	AGRASAVAV	0.27	0.236	-0.174	-0.116	-0.147	-0.218	-9.918	-0.206	-0.175	0.164	-0.485	0.367	-0.083	0.44	0.09	0.535	0.103	-0.132	0.365	0.058	-0.036	-0.161	-0.199
19	GRASAVAVT	0.113	0.136	-0.033	-0.12	-0.2	0.052	0.006	-0.31	-0.034	-0.108	-0.637	0.162	-0.101	0.376	0.216	0.456	0.061	-0.041	0.027	-0.032	-0.015	-0.213	-0.118
20	RASAVAVTA	0.345	-0.089	-0.123	-0.32	0	-0.218	0.06	-0.194	-0.175	0.411	0.542	0.514	-0.188	0.52	0.242	0.313	0.17	0.088	0.145	0.015	-0.192	0.087	-0.076
21	ASAVAVTAP	-0.798	-0.346	-0.796	-0.072	-0.042	-0.002	0.177	-0.216	0.088	0.317	-0.079	0.044	-0.059	-0.17	-0.488	0.123	-0.393	-0.578	-0.405	0.255	-0.669	-0.131	-0.057
22	SAVAVTAPG	0.176	0.082	-0.152	-0.29	0.041	-0.131	0.152	-0.141	-0.085	0.317	-0.7	0.229	-0.256	0.423	0.011	0.505	0.149	-0.076	0.182	0.065	-0.074	-0.176	-0.08
23	AVAVTAPGA	0.362	0.51	-0.27	-0.64	-0.096	-0.163	0.131	-0.113	-0.052	-0.599	-0.547	0.749	-0.861	0.827	0.613	0.512	0.251	0.074	0.664	-0.288	0.03	-0.161	-0.148
24	VAVTAPGAS	0.048	0.099	-0.201	-0.259	-0.233	-0.458	0.175	-0.129	-0.223	0.263	-0.575	-0.364	-0.291	-0.309	0.244	-0.652	-0.216	-0.243	-0.465	0.033	0.221	-0.845	-0.029
25	AVTAPGASP	-0.292	-0.332	-0.862	-0.124	-0.159	-0.373	0.175	-0.113	-0.231	0.189	-0.109	-0.072	-0.099	-0.295	-0.577	0.428	-0.537	-0.87	-0.348	-0.246	-0.669	-0.192	-0.25
26	VTAPGASPG	-0.057	0.121	0.142	-0.205	-0.29	-0.64	0.216	-0.678	-0.36	0.334	-0.363	-0.573	-0.244	-0.662	-0.063	-0.6	-0.308	-0.226	-0.572	0.111	0.138	0.015	-0.375
27	TAPGASPGS	0.442	0.381	-0.103	-0.616	-0.062	-0.264	0.124	-0.29	-0.215	-0.47	-0.492	0.897	-0.86	0.659	-0.16	0.78	0.048	0.199	0.874	-0.521	0.125	-0.087	-0.102
28	APGASPGSS	-0.014	-0.241	-0.683	-0.259	-0.496	-0.62	-0.019	-0.301	-0.36	-0.061	-1.134	-0.728	-0.291	-0.322	-0.41	-0.543	-0.21	-0.794	-0.667	-0.604	0.012	-1.021	-0.348
29	PGASPGSSL	0.017	-0.327	0.094	0.22	-0.246	-0.264	0.172	-0.046	-0.23	-0.247	-0.21	-0.332	0.171	0.067	0.048	-0.357	0.02	0.003	-0.436	-0.078	-0.078	-0.559	-0.884
30	GASPGSSLL	-0.143	-0.066	0.144	0.22	-0.614	-0.624	0.047	-0.281	-0.324	0.199	-0.487	-0.799	0.171	-0.183	-0.152	-0.841	-0.237	-0.213	-0.586	0.123	0.218	-0.276	-0.629
31	ASPGSSLLD	0.022	0.276	-0.15	-0.064	-0.235	-0.264	0.133	-0.216	-0.215	0.11	-0.527	0.355	0.06	0.374	-0.794	0.889	-0.285	-0.165	0.321	-0.126	-0.193	-0.194	-0.236
32	SPGSSLLDP	-0.265	-0.636	-1.026	-0.171	-0.53	0.066	-0.056	-0.241	-0.079	-0.046	-0.183	-0.504	-0.024	-0.969	-0.759	0.415	-1.009	-1.38	-0.827	-0.265	-0.672	-0.102	0.039
33	PGSSLLDPR	-0.518	-1.049	-0.542	0.545	-0.476	0.066	0.16	-0.046	-0.079	-0.181	0.219	-0.961	0.399	-1.116	-1.074	-0.656	-1.221	-0.849	-1.101	-0.006	-0.99	-0.475	-0.726
34	GSSLLDPRN	-0.397	-0.299	-0.534	-0.425	-0.281	-0.227	-10.016	-0.296	0.062	-0.629	-10.663	0.367	-0.665	-0.292	0.202	0.221	-0.369	-0.643	0.412	-10.229	-0.31	-0.351	-0.176
35	SSLLDPRNT	-0.84	-0.905	-0.47	-0.627	-0.265	-0.623	0.145	-0.156	-0.159	0.156	-1.113	-0.73	-0.168	-0.954	-0.294	-1.027	0.135	-0.663	-0.786	0.304	0.095	-1.015	-0.215
36	SLLDPRNTP	-1.204	-0.943	-0.919	0.07	-0.383	0.013	0.199	-0.113	-0.088	0.27	0.394	-0.914	0.025	-1.146	-1.399	0.08	-0.943	-1.15	-0.899	-0.387	-0.672	-0.112	-0.046
37	LLDPRNTPT	0	0.069	-0.07	-0.068	-0.655	-0.485	0.224	-0.04	-0.325	0.209	0.409	-0.604	-0.061	-0.692	-0.018	-0.486	-0.349	-0.432	-0.445	-0.156	0.395	0.2	-0.289
38	LDPRNTPTS	0.243	0.826	0.281	-0.616	0.064	0.288	0.056	-0.015	0.149	-0.666	-0.906	0.615	-0.86	0.135	0.234	0.491	0.07	0.422	0.52	-0.536	0.309	0.131	0.399
39	DPRNTPTSN	-1.091	-0.772	-0.553	0.028	-0.602	-0.411	-10.159	-0.435	-0.207	0.145	-20.439	-0.995	0.034	-0.898	-0.584	-0.848	-0.833	-1.13	-1.264	-0.387	-0.385	-1.089	0.136
40	PRNTPTSNP	-0.885	-0.999	-0.608	-0.039	-0.124	0.031	0.158	-0.07	0.052	-0.451	0.227	-0.19	-0.087	-0.407	-0.637	-0.679	-0.941	-0.446	-0.924	0.223	-1.078	-0.549	-0.714
41	RNTPTSNPT	-0.241	-0.332	0.018	0.074	-0.567	-0.624	0.148	-0.228	-0.324	0.362	0.374	-0.78	0.023	-0.302	-0.253	-0.643	-0.408	-0.349	-0.836	-0.469	-0.124	0.054	-0.425
42	NTPTSNPTD	-0.049	-0.451	-0.587	-0.418	-0.745	0.099	-0.06	-0.762	-0.003	-0.54	-0.949	0.274	-0.674	0.143	0.094	0.13	-0.481	-0.47	0.343	-0.536	-0.185	0.026	0.204
43	TPTSNPTDS	-0.341	-0.346	-0.51	-0.163	-0.53	-0.511	-0.041	-0.39	-0.359	0.162	-0.384	-0.523	-0.161	-0.541	-0.2	-0.279	-0.252	-0.6	-0.679	-0.041	0.125	-0.914	-0.143
44	PTSNPTDSI	-0.45	-0.328	0.11	0.264	-0.042	0.078	0.124	-0.59	0.068	-0.176	0.049	-0.459	0.143	-0.162	-0.426	-0.369	-0.331	-0.186	-0.731	-0.195	-0.399	-0.549	-0.638
45	TSNPTDSIS	-0.408	-0.742	-0.56	-0.13	-0.998	-0.646	0.068	-0.305	-0.324	0.396	-0.529	-1.408	-0.189	-1.128	-0.805	-1.011	-0.765	-1.003	-0.993	0.189	0.125	-0.162	-0.398
46	SNPTDSISS	-0.231	0.027	-0.21	-0.122	-0.242	-0.04	0.161	-0.175	-0.002	0.187	-0.531	0.372	-0.205	0.593	0.412	0.422	-0.098	0.219	0.45	-0.284	0.009	-0.188	0.007
47	NPTDSISSG	-0.903	-0.554	-0.318	-0.205	-0.292	0.186	-0.114	-0.313	0.129	0.114	-0.935	-0.899	-0.244	-0.698	-0.907	-0.133	-0.068	-0.67	-0.341	-0.261	-0.063	0.028	0.264
48	PTDSISSGG	-0.279	-0.536	-0.162	-0.205	-0.176	-0.093	0.001	-0.59	-0.138	-0.242	-0.74	0.071	-0.244	0.147	-0.178	-0.137	-0.459	0.167	-0.443	-0.228	-0.48	-0.561	-0.818
49	TDSISSGGL	0.088	0.325	0.217	0.091	0.093	-0.049	-0.028	-0.237	0.099	0.116	-1.663	0.365	0.069	1.082	0.169	0.205	0.59	0.459	0.844	-0.224	0.444	-0.087	0.114
50	DSISSGGLL	0.139	-0.01	0.005	0.091	-0.335	-0.264	0.03	-0.35	-0.23	0.269	-10.749	-0.247	0.069	0.332	0.233	0.109	0.14	-0.086	0.019	-0.37	0.143	-0.26	0.098
51	SISSGGLLA	0.164	0.184	-0.216	-0.286	-0.3	-0.264	0.157	-0.103	-0.23	0.119	0.147	0.093	-0.127	0.207	0.182	0.89	0.019	-0.219	0.147	0.043	0.027	-0.186	-0.119
52	ISSGGLLAP	0.256	-0.088	-0.557	-0.171	0	-0.105	0.167	-0.088	-0.156	0.267	0.539	-0.11	-0.024	-0.977	-1.069	0.512	-0.758	-0.99	-0.417	0.13	-0.351	0.179	0.151
53	SSGGLLAPR	-0.41	-0.649	-0.596	0.356	-0.469	-0.105	0.106	-0.156	-0.156	0.336	-0.088	-0.703	0.254	-0.772	-1.451	-0.19	-0.898	-0.982	-0.324	-0.22	-0.584	-0.102	-0.084
54	SGGLLAPRN	-0.431	0.037	-0.169	-0.425	0.084	-0.221	-9.938	-0.146	0.026	-0.515	-10.547	0.859	-0.665	0.234	0.605	0.646	0.201	-0.151	0.837	-10.511	-0.2	-0.155	-0.066
55	GGLLAPRNR	-1.347	-1.268	-0.669	-0.151	-0.231	-0.623	-0.022	-0.286	-0.159	-0.084	-0.504	-0.696	0.187	-1.338	-0.727	-1.137	-0.632	-0.701	-0.914	0.304	-0.694	-1.103	-0.356
56	GLLAPRNRP	-0.453	-0.88	-0.885	0.07	-0.182	-0.064	0.159	-0.253	-0.215	0.093	0.219	-0.647	0.025	-0.856	-0.977	0.091	-0.811	-1.062	-0.783	-10.249	-0.782	-0.2	-0.31
57	LLAPRNRPR	-0.486	-0.852	-0.303	-0.151	-0.655	-0.485	0.292	-0.04	-0.325	-0.047	0.423	-0.854	0.187	-1.456	-0.696	-0.957	-1.028	-0.504	-0.895	0.132	-0.284	0.2	-0.289
58	LAPRNRPRP	-0.117	0.044	-0.492	-0.525	-0.193	0.355	0.382	-0.068	0.019	-0.515	0.191	0.088	-0.758	-0.935	-0.468	0.34	-0.885	-0.656	-0.074	-10.398	-0.372	0.195	0.31
59	APRNRPRPQ	-0.89	-0.709	-0.57	-0.456	-0.633	-0.411	0.214	-0.301	-0.207	-0.19	-0.563	-1.276	0.013	-1.062	-0.85	-1.131	-0.778	-1.126	-1.462	-0.158	-0.295	-1.021	-0.141
60	PRNRPRPQP	-0.49	-0.59	-0.865	-0.525	-0.566	0.355	0.194	-0.07	0.019	-1.298	0.152	-0.285	-0.758	-0.935	-0.841	-0.366	-1.392	-1.029	-0.78	-0.197	-1.078	-0.485	-0.595
61	RNRPRPQPQ	-0.533	-0.951	-0.423	0.07	-0.974	-1.042	0.243	-0.228	-0.545	0.354	1.19	-1.565	0.118	-1.249	-0.764	-1.925	-1.078	-1.402	-2.053	-0.142	-0.517	-0.773	-0.589
62	NRPRPQPQP	-0.613	-0.39	-0.803	-0.525	-0.504	0.352	0.13	-0.242	-0.022	-0.749	0.139	0.202	-0.758	-0.325	-0.885	0.194	-0.957	-0.542	-0.22	-0.375	-0.661	0.025	0.418
63	RPRPQPQPS	-0.604	-0.961	-0.536	-0.196	-0.974	-1.042	0.122	-0.294	-0.545	0.278	0.471	-1.565	-0.163	-1.274	-0.712	-1.925	-0.771	-1.225	-2.014	-0.142	-0.21	-0.773	-0.589
64	PRPQPQPSH	-0.013	0.242	0.059	-0.084	-0.11	0.216	0.2	-0.07	-0.021	-1.298	0.075	0.532	-0.384	0.323	-0.204	-0.098	-0.32	0.062	0.21	-0.619	-0.535	-0.481	-0.558
65	RPQPQPSHV	-0.293	-1.01	-0.376	0.05	-0.974	-1.042	-10.04	-0.294	-0.545	0.252	-0.162	-1.63	-0.085	-1.368	-0.655	-1.926	-0.819	-1.285	-1.854	-0.124	-0.258	-0.773	-0.589
66	PQPQPSHVQ	-0.698	-0.427	-0.043	-0.048	-0.102	0.081	0.222	-0.017	0.096	-0.612	0.282	0.048	-0.146	0.131	-0.68	-0.608	-0.492	-0.027	-0.571	-0.314	-0.704	-0.561	-0.623
67	QPQPSHVQN	-0.243	-0.401	-0.391	-0.105	-0.928	-0.474	-9.938	-0.273	-0.426	0.187	-10.245	-0.77	0.008	-0.796	-0.45	-0.736	-0.913	-1.124	-0.914	-0.062	-0.302	0.231	-0.436
68	PQPSHVQNF	0.129	-0.098	0.27	0.729	-0.18	0.052	0.322	-0.017	-0.034	-0.376	0.814	-0.108	0.672	0.363	0.254	-0.299	0.02	0.401	-0.165	0.082	-0.14	-0.498	-0.742
69	QPSHVQNFV	-0.434	-0.266	-0.034	0.159	0.09	0.297	-9.984	-0.273	0.173	0.294	-0.2	-0.455	0.027	-0.083	-0.412	-0.097	0.04	0.172	-0.432	-0.428	-0.141	0.189	0.509
70	PSHVQNFVI	0.775	-0.429	-0.388	-0.591	-0.352	-0.008	0.281	-0.056	-0.017	-0.75	0.28	0.653	-0.448	0.765	0.651	-0.074	-0.3	-0.159	-0.239	-0.694	-0.399	-0.48	-0.779
71	SHVQNFVIK	-0.352	0.272	0.048	0.248	-0.382	-0.22	0.226	-0.082	-0.192	-0.061	0.302	-0.286	0.291	0.076	-0.685	-0.371	-0.323	-0.297	-0.113	0.257	-0.047	-0.204	-0.122
72	HVQNFVIKI	-0.108	0.204	0.219	0.168	0.067	0.152	0.105	0.011	0.118	0.438	0.232	0.122	-0.006	0.043	0.388	0.552	0.16	-0.085	0.238	-0.152	0.166	0.254	0.164
73	VQNFVIKII	0.213	0.406	0.375	0.277	0.708	0.648	0.189	-0.105	0.817	0.231	0.441	0.118	0.11	-0.166	0.452	0.145	0.834	0.282	0.688	0.239	0.219	0.065	0.75
74	QNFVIKIIS	0.073	0.008	-0.197	-0.122	0.041	0.083	0.171	-0.207	-0.002	0.303	-0.242	0.587	-0.205	0.768	0.371	0.205	0.158	0.299	0.034	0.234	-0.093	0.188	0.25
75	NFVIKIISN	-0.395	-0.28	-0.213	0.069	-0.116	0.262	-10.049	-0.415	0.24	-0.386	-9.302	-0.176	-0.01	0.013	-0.191	0.202	0.102	-0.749	0.36	-0.112	-0.189	0.028	0.305
76	FVIKIISNS	0.429	0.389	0.556	-0.13	0.875	0.473	0.341	0.152	0.424	0.623	-0.108	-0.289	-0.189	-0.377	0.392	0.208	1.059	0.484	0.539	-0.099	0.603	0.415	0.151
77	VIKIISNST	0.041	0.423	0.353	0.074	0.402	-0.049	0.255	-0.091	0.099	0.34	-0.106	0.472	0.023	0.698	0.056	0.363	0.415	0.585	0.565	-0.512	0.307	-0.018	0.168
78	IKIISNSTR	-0.479	-0.661	-0.261	0.441	0.021	0.09	0.161	-0.016	0.098	0.247	0.119	0.124	0.266	-0.206	-0.707	-0.202	-0.369	0.137	0.3	-0.372	-0.263	0.174	0.334
79	KIISNSTRQ	-0.135	0.207	0.145	0.103	0.012	-0.093	0.235	-0.06	-0.138	0.475	0.489	0.49	0.12	0.362	0.2	0.72	-0.143	0.236	0.281	-10.253	-0.159	0.052	0.137
80	IISNSTRQV	-0.285	0.028	0.483	-0.542	0.373	0.078	-9.855	-0.035	0.068	0.132	-1.009	-0.031	-0.164	-0.421	0.053	0.023	0.151	0.236	-0.215	0.123	0.282	0.105	0.362
81	ISNSTRQVS	-0.076	-0.031	0.066	-0.196	0.046	0.045	0.143	-0.088	-0.214	0.483	0.155	-0.144	-0.163	-0.438	-0.003	0.3	0.016	-0.055	-0.123	-0.065	0.33	0.169	0.137
82	SNSTRQVSY	0.145	0.539	0.161	0.573	-0.25	0.095	-9.962	-0.175	-0.119	0.147	0.654	0.386	0.758	0.884	0.534	0.147	-0.213	0.583	0.711	-0.068	-0.109	-0.108	0.072
83	NSTRQVSYA	-0.842	-0.462	-0.219	-0.154	-0.5	0.362	-0.027	-0.228	0.199	0.365	-0.257	-0.805	-0.19	-0.365	-0.95	-0.44	-0.122	-0.137	-0.452	-0.22	0.038	0.008	0.429
84	STRQVSYAM	-0.048	0.244	0.063	-0.511	-0.156	0.081	0.165	-0.69	0.096	-0.454	-0.185	0.505	-0.378	0.614	0.022	0.307	0.283	0.199	0.466	0.063	0.177	-0.188	0.142
85	TRQVSYAME	0.154	-0.83	-0.809	0.103	-0.801	-0.836	0.025	-0.319	-0.655	0.07	-1.122	-0.34	0.118	-0.171	-0.648	-0.453	-0.793	-0.807	-0.771	-0.39	-0.16	0.086	-0.563
86	RQVSYAMES	-0.053	-0.068	-0.187	-0.121	-0.207	-0.109	0.011	-0.17	-0.174	0.244	0.761	0.362	-0.162	0.409	0.279	0.501	-0.018	0.096	0.064	-0.182	-0.21	0.087	-0.005
87	QVSYAMESF	0.118	0.04	0.216	0.797	-0.163	0.611	0.276	-0.085	0.618	0.468	0.336	-0.616	0.652	0.406	0.245	-0.463	0.593	0.479	-0.177	-0.1	0.164	0.188	0.8
88	VSYAMESFV	0.398	-0.049	0.165	0.05	0.192	-0.085	-9.812	-0.144	-0.294	0.392	-0.558	0.334	-0.085	0.123	0.096	0.07	0.42	0.382	0.011	-0.006	0.173	-0.072	0.062
89	SYAMESFVG	0.466	0.143	-0.216	-0.956	0.029	0.108	0.183	-0.016	0.276	-0.866	-0.423	0.98	-0.702	1.038	0.895	0.778	0.215	0.208	0.564	-0.341	-0.074	-0.188	0.183
90	YAMESFVGG	0.107	0.395	0.264	-0.371	0.508	-0.286	0.242	0.037	-0.196	0.688	-0.134	0.233	-0.242	-0.226	0.068	-0.185	0.062	0.07	-0.477	0.026	0.212	0.423	-0.58
91	AMESFVGGT	-0.069	0.223	-0.133	-0.164	-0.3	0.052	0.052	-0.191	-0.034	-0.003	-0.475	-0.119	-0.191	0.281	0.028	0.354	0.122	-0.141	0.134	-0.323	0.098	-0.131	-0.037
92	MESFVGGTV	0.18	0.325	0.279	-0.079	0.654	0.166	-9.941	-0.016	0.584	0.19	-0.528	0.143	-0.187	0.002	0.485	0.114	0.767	0.508	0.64	-0.239	0.254	0.125	0.586
93	ESFVGGTVV	-0.114	-0.249	-0.003	0.017	0.075	-0.318	-10.223	-10.003	-0.108	0.555	-10.201	0.068	-0.057	0.17	0.244	-0.048	0.116	-0.063	-0.079	-0.103	-0.15	-0.143	0.05
94	SFVGGTVVG	0.073	0.138	-0.152	-0.371	-0.105	-0.193	0.16	-0.343	-0.161	-0.396	0.001	0.321	-0.242	0.32	-0.634	0.333	0.002	-0.134	0.229	-0.034	-0.074	-0.176	-0.132
95	FVGGTVVGV	0.971	0.875	0.745	-0.116	0.626	-0.119	-9.863	0.152	-0.111	0.55	0.237	1.044	-0.083	0.26	0.216	0.904	0.615	0.587	0.844	-0.252	0.555	0.395	-0.359
96	VGGTVVGVR	-0.332	0.137	0.116	0.312	0.17	0.105	0.136	-0.134	0.102	0.219	0.08	0.27	0.164	-0.006	0.142	0.161	-0.393	0.317	0.437	-0.573	-0.372	0.045	0.211
97	GGTVVGVRD	0.03	-0.095	-0.12	-0.098	-0.008	-0.318	-0.03	-0.286	-0.108	0.082	-0.51	0.301	-0.001	0.241	0.164	0.069	-0.04	-0.277	-0.125	-9.966	-0.306	-0.274	-0.28
98	GTVVGVRDT	-0.122	-0.439	-0.033	-0.627	0.058	-0.002	-0.136	-0.83	0.088	-0.079	-0.89	-0.106	-0.168	0.046	0.009	-0.461	0.313	0.071	-0.4	0.121	-0.015	-0.213	-0.138
99	TVVGVRDTP	-0.393	-0.849	-0.812	0.065	-0.255	-0.126	0.192	-0.202	-0.291	0.41	0.084	-0.678	0.046	-1.031	-1.742	0.046	-0.769	-1.047	-0.618	-0.109	-0.556	-0.011	-0.147
100	VVGVRDTPN	-0.062	-0.095	-0.152	0.028	-0.013	-0.169	-9.88	-0.041	-0.016	0.357	-9.696	0.088	0.034	-0.256	0.078	0.099	-0.272	-0.195	-0.071	-0.254	0.012	-0.093	0.071
101	VGVRDTPNP	-0.128	0.382	-0.246	-0.525	0.053	0.288	0.237	-0.134	0.149	-0.518	-0.455	0.604	-0.758	-0.408	-0.293	0.403	-0.659	-0.14	-0.011	-0.091	-0.46	-0.006	0.387
102	GVRDTPNPT	-0.649	-0.508	-0.436	0.074	-0.563	-0.543	0.106	-0.193	-0.233	0.2	-0.314	-1.063	0.023	-0.733	-0.842	-0.715	-0.405	-0.75	-1.144	-0.576	-0.015	-1.103	-0.306
103	VRDTPNPTL	0.833	0.69	0.092	-0.266	-0.26	0.099	0.197	-0.158	-0.003	-0.722	-0.099	0.759	-0.5	0.598	0.994	0.331	0.206	0.387	0.863	-0.551	0.54	0.063	0.194
104	RDTPNPTLA	-0.438	-0.574	-0.472	-0.187	-0.974	-1.042	-0.064	-0.141	-0.545	0.35	-0.414	-1.399	-0.162	-1.158	-0.412	-1.614	-0.753	-1.212	-1.624	-0.015	-0.192	-0.773	-0.589
105	DTPNPTLAT	-0.281	0.174	-0.034	-0.167	-0.131	0.078	-0.065	-0.884	0.068	0.131	-9.635	-0.037	-0.026	0.293	-0.015	0.517	-0.123	-0.21	-0.106	-0.039	-0.09	-0.25	0.344
106	TPNPTLATL	0.223	0.122	-0.083	0.135	-0.841	-0.465	0.088	-0.39	-0.265	0.086	-0.923	-1.371	0.159	-0.823	-0.148	-0.85	-0.3	-1.14	-0.815	-0.035	0.444	-0.001	-0.322
107	PNPTLATLV	-0.457	-0.275	-0.054	0.017	-0.246	-0.056	-9.844	-0.075	-0.038	-0.342	-0.448	0.053	-0.057	0.234	0.197	-0.308	-0.362	0.057	-0.14	-0.065	-0.445	-0.528	-0.773
108	NPTLATLVW	-0.241	0.084	-0.116	0.38	0.137	-0.134	-0.034	-0.313	0.116	-0.076	-0.099	0.409	0.643	0.172	0.534	0.82	0.19	0.161	0.864	-0.31	-0.25	-0.043	0.131
109	PTLATLVWF	0.869	0.064	-0.026	0.629	-0.269	-0.043	0.342	-0.59	-0.08	-0.315	0.208	-0.357	0.648	-0.01	0.229	-0.488	-0.201	-0.376	-0.155	0.351	-0.14	-0.475	-0.797
110	TLATLVWFV	0.215	0.537	0.053	-0.81	-0.139	0.105	-9.884	-0.262	0.102	-0.697	-0.468	0.657	-0.952	0.61	0.587	0.592	0.094	0.022	0.868	0.092	0.077	-0.024	0.157
111	LATLVWFVG	0.316	0.599	0.161	-0.956	0.519	-0.416	0.174	-0.068	-0.797	-0.234	0.129	1.185	-0.702	0.497	0.794	1.051	0.401	0.272	0.973	-0.524	0.226	0.088	-0.744
112	ATLVWFVGR	-0.391	-0.272	-0.588	0.275	-0.264	-0.448	0.091	-0.75	-0.304	0.169	0.755	0.056	0.268	-0.043	-0.599	-0.234	-0.826	-0.405	-0.257	0.099	-0.581	-0.21	-0.397
113	TLVWFVGRG	-0.799	0.042	-0.113	-0.334	0.455	0.521	0.245	-0.262	0.535	0.127	-0.668	-0.317	-0.346	0.014	0.09	-0.043	0.421	0.156	0.291	-10.098	0.042	-0.024	0.653
114	LVWFVGRGY	0.208	0.352	0.526	0.147	0.682	0.166	-9.808	0.02	0.584	0.06	-0.259	-0.022	0.677	-0.153	0.614	-0.283	0.698	1.045	0.632	0.147	0.191	0.121	0.569
115	VWFVGRGYL	0.666	0.594	0.333	0.091	0.251	-0.009	0.366	0.044	-0.092	-0.718	-0.224	0.018	0.069	0.32	0.636	0.137	0.518	0.185	0.362	-0.254	0.54	0.058	0.01
116	WFVGRGYLS	1.156	0.216	0.651	-1.013	0.692	-0.435	0.445	-0.079	-0.307	-0.693	0.606	1.26	-0.789	0.379	0.467	0.835	0.724	0.62	0.651	0.205	0.549	0.32	-0.934
117	FVGRGYLSW	0.768	0.029	-0.248	0.38	-0.564	-0.472	0.253	0.152	-0.544	0.433	0.711	-0.139	0.643	-0.863	-0.343	0.147	-0.753	0.218	-0.056	-0.504	0.333	0.505	-0.608
118	VGRGYLSWD	0.034	-0.283	0.032	0.068	-0.053	-0.105	0.253	-0.134	-0.156	0.329	-0.416	-0.642	-0.003	-0.993	-1.159	-0.438	-0.351	-0.683	-0.523	-0.018	0.016	0.068	0.044
119	GRGYLSWDI	0.104	0.496	0.026	-0.7	-0.125	0.365	-0.154	-0.31	0.544	-0.983	-0.381	0.405	-0.857	0.631	0.528	0.372	0.053	0.048	0.651	-0.126	-0.103	-0.276	0.371
120	RGYLSWDIS	-0.719	-0.474	-0.179	-0.026	0.173	-0.416	0.086	-0.199	-0.797	0.506	-0.128	-0.098	-0.056	-0.185	-0.548	-0.02	0.251	-0.016	-0.059	0.152	-0.21	0.023	-0.821
121	GYLSWDISF	0.627	0.053	-0.203	0.803	-0.653	-0.115	0.138	-0.156	-0.138	-0.51	0.343	-0.183	0.63	0.164	0.383	0.318	-0.305	-0.057	0.389	-0.046	0.156	-0.351	-0.178
122	YLSWDISFG	-0.411	0.106	0.457	-0.205	1.025	0.687	0.309	0.065	0.572	0.621	-0.511	-0.287	-0.244	-0.646	0.314	-0.163	0.793	0.36	0.182	-0.031	0.212	0.522	0.226
123	LSWDISFGP	0.021	0.122	-0.299	-0.79	0.237	-0.125	0.289	-0.083	-0.012	-0.215	0.278	1.141	-0.545	0.208	0.128	1.092	-0.6	-0.028	0.164	-0.168	-0.372	0.119	0.139
124	SWDISFGPL	-0.019	-0.026	-0.116	0.091	-0.24	-0.35	0.282	0.032	-0.189	-0.715	-0.694	-0.29	0.069	0.534	-0.419	-0.547	0.107	-0.196	0.092	-0.317	0.328	-0.204	-0.224
125	WDISFGPLR	0.834	0.095	0.565	-0.045	0.631	-0.264	0.269	0.176	-0.23	-0.201	-0.192	1.393	-0.405	-0.067	1.012	1.208	0.108	0.625	1.078	-0.498	-0.044	0.32	-0.811
126	DISFGPLRY	0.234	0.117	-0.273	0.607	-0.117	-0.081	-10.021	-0.297	0.455	0.103	-9.428	-0.461	0.819	-0.011	0.28	-0.524	-0.043	0.108	-0.047	-10.001	-0.294	-1.089	0.548
127	ISFGPLRYM	0.407	-0.079	0.232	-0.22	0	-0.105	0.197	-0.088	-0.156	0.218	-0.427	-0.608	0.143	-0.838	-0.664	-0.488	0.091	-0.336	-0.301	-0.053	0.498	0.179	0.151
128	SFGPLRYMN	-0.073	-0.342	-0.304	-0.822	-0.841	-0.486	-10.011	-0.343	-0.4	-1.114	-10.178	-0.738	-0.594	-0.749	-0.125	-0.552	-0.813	-1.335	-0.8	-0.37	-0.2	-0.112	-0.533
129	FGPLRYMNF	0.677	0.474	0.083	0.804	0.005	-0.894	0.47	0.059	-0.577	0.571	1.284	0.461	0.673	-0.096	0.624	0.234	0.375	0.511	0.849	-0.182	0.86	0.505	-0.874
130	GPLRYMNFD	-0.835	-0.35	-0.078	0.177	-0.421	0.463	-0.146	-0.381	0.169	0.001	-0.587	-0.532	0.109	-0.304	-1.089	-0.509	-0.397	-0.04	-0.977	-0.359	-0.306	-0.197	0.206
131	PLRYMNFDN	0.112	-0.582	-0.491	-0.69	-0.539	0.504	-9.936	-0.013	0.543	-0.909	-9.942	0.031	-0.452	0.21	0.405	-0.335	-0.54	-0.506	-0.535	-0.423	-0.606	-0.48	-0.194
132	LRYMNFDNT	0.365	0.085	0.138	0.069	0.23	-0.193	0.252	-0.097	-0.012	0.15	0.222	-0.078	0.044	-0.139	-0.063	-0.11	0.209	0.143	-0.178	0.186	0.395	0.103	0.059
133	RYMNFDNTT	-0.603	-0.789	-0.439	0.074	-0.536	-0.015	0.131	-0.069	0.014	-0.158	0.653	-0.942	0.023	-0.497	-0.679	-0.307	-0.505	-0.608	-0.765	-0.46	-0.124	-0.021	0.162
134	YMNFDNTTA	0.131	0.114	0.126	-0.187	0.597	0.476	0.293	0.047	0.675	0.604	-0.28	0.481	-0.162	-0.079	0.506	0.027	0.843	0.862	0.482	-0.069	0.313	0.52	0.15
135	MNFDNTTAH	-0.4	0.623	0.476	0.369	0.273	-0.054	0.214	-0.161	0.042	0.374	0.215	0.271	0.315	0.093	-0.088	0.529	0.08	0.324	0.333	0.218	0.164	0.135	0.2
136	NFDNTTAHQ	-0.582	-0.023	-0.102	0.051	-0.165	0.078	0.045	-0.415	0.068	-0.412	-0.44	-0.195	0.08	0.258	-0.247	0.332	-0.34	-0.419	-0.174	-0.055	-0.287	-0.043	0.265
137	FDNTTAHQG	0.314	0.467	0.525	-0.389	0.499	-0.056	0.142	0.117	-0.038	0.295	-0.653	0.846	-0.482	0.376	0.828	0.341	0.48	0.804	0.52	0.077	0.52	0.365	-0.267
138	DNTTAHQGV	-0.643	-0.855	-0.389	-0.016	-0.581	0.11	-10.168	-0.369	-0.104	0.23	-9.813	-0.554	-0.059	-0.198	-0.536	-0.648	-0.584	-0.384	-0.503	-0.126	-0.224	-0.14	0.12
139	NTTAHQGVL	0.321	0.079	0.033	0.091	-0.1	-0.067	0.045	-0.762	-0.256	0.197	-0.423	0.062	0.069	0.734	0.029	0.293	0.412	0.177	0.406	-0.41	0.339	0.025	0.079
140	TTAHQGVLP	-0.53	-0.398	-0.689	-0.205	0.111	-0.009	0.199	-0.839	0.198	0.265	0.259	-0.115	-0.085	-0.642	-0.408	0.17	-0.44	-0.554	-0.455	0.261	-0.556	-0.085	0.296
141	TAHQGVLPV	-0.157	0.285	0.053	-0.082	-0.053	0.226	-9.812	-0.29	0.2	0.187	-0.005	0.057	-0.022	-0.103	-0.331	0.631	0.307	-0.101	0.307	-0.322	0.077	-0.024	0.292
142	AHQGVLPVR	-0.111	-0.162	-0.662	-0.045	-0.535	-0.105	0.211	-0.142	-0.156	-0.93	0.194	-0.276	-0.405	-0.672	-1.139	-0.028	-0.925	-1.048	0.155	-0.657	-0.581	-0.108	-0.144
143	HQGVLPVRL	0.624	0.135	-0.066	0.054	-0.148	-0.565	0.097	-0.053	-0.237	0.232	0.039	0.023	0.173	0.221	0.515	-0.418	0.408	-0.183	-0.293	-10.129	0.487	-0.636	-0.232
144	QGVLPVRLT	-0.816	-0.51	-0.043	-0.627	0.162	-0.06	0.172	-0.178	0.166	0.209	-0.473	-0.072	-0.168	-0.32	0.003	-0.316	0.573	-0.005	-0.075	0.147	-0.007	0.172	0.181
145	GVLPVRLTT	0.15	0.12	-0.222	-0.167	-0.807	-0.486	-0.002	-0.193	-0.4	-0.024	-0.024	-1.015	-0.026	-0.721	-0.154	-0.291	-0.606	-1.091	-0.649	-0.07	-0.015	-0.2	-0.674
146	VLPVRLTTR	-0.336	-0.142	-0.18	0.408	0.144	0.012	0.272	-0.101	0.043	0.25	0.85	-0.23	0.294	-0.714	-0.252	-0.2	-0.51	-0.375	-0.196	-0.247	-0.372	0.068	0.147
147	LPVRLTTRA	-0.419	0.571	0.345	-0.187	0.064	0.288	0.227	-0.168	0.149	0.117	-0.399	-0.002	-0.162	-0.159	-0.218	0.184	0.088	0.435	0.088	-9.937	0.327	0.131	0.399
148	PVRLTTRAG	-0.905	-0.621	-0.098	-0.797	0.26	-0.134	0.173	0.047	0.116	-0.475	-1.03	0.034	-0.323	-0.357	-0.065	-0.597	0.081	0.045	-0.453	0.005	-0.48	-0.549	-0.772
149	VRLTTRAGI	0.32	0.402	0.215	0.075	-0.019	0.098	0.2	-0.158	-0.078	0.066	-0.38	0	-0.002	-0.074	0.519	0.248	-0.077	-0.127	0.329	0.04	0.219	0.058	0.09
150	RLTTRAGIT	-0.126	-0.246	-0.04	-0.164	-0.219	-0.056	0.083	-0.166	-0.038	0.234	0.398	0.023	-0.191	0.466	0.307	-0.188	0.046	0.142	0.106	-0.119	-0.124	0.087	0.055
151	LTTRAGITG	-0.025	0.465	0.141	-0.197	-0.07	0.046	0.121	-0.617	0.003	0.26	-0.187	-0.02	-0.26	-0.331	0.021	0.347	-0.074	0.129	0.119	-0.151	0.226	0.121	0.289
152	TTRAGITGV	0.016	0.003	0.024	0.017	0.051	0.109	-9.951	-0.839	0.002	0.355	-0.366	-0.259	-0.057	-0.262	-0.056	0.405	0.292	-0.442	0.262	-0.289	0.077	-0.004	0.077
153	TRAGITGVA	0.064	0.173	0.025	-0.283	0.002	-0.193	0.154	-0.319	-0.161	0.019	-0.748	0.055	-0.292	0.332	-0.622	0.266	0.204	0.044	0.308	-0.227	0.143	-0.075	-0.058
154	RAGITGVAL	0.205	0.115	0.121	0.054	-0.003	-0.22	0.048	-0.194	0.007	0.411	0.313	0.309	0.173	0.763	0.236	-0.167	0.54	0.03	0.372	0.002	0.109	0.056	0.037
155	AGITGVALA	-0.283	0.324	-0.216	-0.239	-0.312	0.105	0.152	-0.206	0.102	0.178	-0.534	-0.031	-0.202	0.456	0.173	0.167	0.032	-0.078	0.201	-0.175	0.03	-0.131	0.023
156	GITGVALAE	0.234	0.159	-0.004	0.056	-0.193	-0.28	-0.111	-0.243	-0.251	-0.058	-0.489	0.299	0.193	0.317	-0.585	0.695	-0.342	-0.302	0.112	0.011	-0.386	-0.243	-0.332
157	ITGVALAEY	0.833	0.739	0.338	0.654	0.197	0.012	-10.074	-0.622	0.043	0.34	-0.193	-0.053	0.744	0.163	0.693	0.057	0.034	0.201	0.313	-0.225	0.212	0.179	0.254
158	TGVALAEYT	0.249	-0.216	-0.014	-0.033	0.026	-0.218	0.106	-0.295	-0.175	0.342	-0.263	-0.102	-0.083	0.21	-0.023	0.567	0.365	0.099	0.138	-0.056	0.211	-0.054	-0.065
159	GVALAEYTN	-0.507	-0.287	-0.278	-0.822	-0.025	-0.088	-10.073	-0.193	-0.093	-0.625	-10.37	0.867	-0.594	0.389	0.445	0.141	0.244	-0.085	0.054	0.084	-0.31	-0.33	-0.134
160	VALAEYTNH	0.334	-0.291	-0.507	0.369	-0.543	-0.891	0.272	-0.129	-0.778	0.39	-0.39	-0.236	0.315	-0.374	-0.637	-0.291	-0.67	-0.362	-0.382	0.264	0.083	0.155	-0.56
161	ALAEYTNHL	-0.691	0.367	0.108	0.329	0.026	0.086	0.265	-0.173	0.146	0.175	0.103	-0.734	0.283	0.219	-0.372	-0.093	0.49	-0.083	-0.365	-0.219	0.331	-0.182	0.072
162	LAEYTNHLL	0.151	0.044	0.103	0.036	-0.166	0.504	0.194	-0.068	0.543	0.122	-0.027	-0.222	-0.067	0.202	0.351	-0.396	0.495	0.26	-0.036	-0.01	0.628	0.2	0.711
163	AEYTNHLLW	0.166	0.076	-0.481	0.38	-0.612	0.11	0.254	-0.09	-0.104	-0.122	0.249	-0.171	0.643	0.015	0.145	0.38	-0.653	-0.174	0.443	0.068	-0.258	-0.072	-0.157
164	EYTNHLLWT	-0.129	-0.14	-0.246	-0.167	-0.343	0.166	-0.055	-9.863	0.073	-0.347	-9.459	-0.717	-0.026	-0.539	-0.248	0.036	-0.422	-0.89	-0.587	0.009	-0.016	-0.059	0.364
165	YTNHLLWTG	0.663	0.69	0.19	-1.065	0.48	0.321	0.219	-0.512	0.349	-0.212	-0.294	0.21	-1.111	-0.511	0.513	0.209	0.195	-0.059	0.172	0.009	0.212	0.525	-0.024
166	TNHLLWTGS	-0.949	0.011	-0.153	-0.163	0.199	-0.416	0.189	-0.324	-0.797	0.238	-0.41	0.191	-0.161	-0.063	-0.19	0.451	0.378	0.01	0.546	-0.352	0.125	-0.118	-0.81
167	NHLLWTGSP	-1.201	-0.655	-0.731	-0.168	0.137	-0.134	0.08	-0.154	0.116	-0.128	-0.052	0.104	-0.189	-0.325	-0.453	0.224	-0.221	-0.571	-0.051	-0.253	-0.661	-0.043	0.131
168	HLLWTGSPG	-0.886	-0.289	-0.055	-0.205	0.513	0.205	0.065	-0.049	0.339	0.364	-0.449	-0.526	-0.244	-0.41	-0.072	-0.302	0.448	0.121	0.043	0.116	0.085	0.193	0.442
169	LLWTGSPGQ	0.577	0.772	0.33	-0.35	0.185	-0.04	0.304	-0.04	-0.002	-0.655	-0.007	1.199	-0.579	0.789	0.986	0.786	-0.198	0.469	1.042	-0.182	0.002	0.119	0.147
170	LWTGSPGQW	0.656	-0.038	-0.091	0.383	-0.149	-0.682	0.341	0.105	-0.436	-0.759	-0.388	-0.335	0.478	-0.562	-0.294	-0.386	-0.393	-0.178	-0.052	-0.197	0.039	-0.708	-0.2
171	WTGSPGQWE	0.439	-0.217	0.881	0.122	0.631	-0.264	0.302	-0.426	-0.23	0.784	0.289	0.61	0.156	-0.239	0.618	0.59	0.416	0.427	0.07	-0.037	0.264	0.32	-0.811
172	TGSPGQWEG	0.18	0.56	-0.117	-1.065	-0.549	-0.489	0.005	-0.295	-0.441	-0.601	-0.421	0.059	-1.111	0.003	0.094	0.009	-0.447	-0.464	0.061	0.101	0.042	-0.007	-0.349
173	GSPGQWEGW	0.192	-0.387	-0.127	0.514	-0.185	-0.475	-0.02	-0.296	-1.074	0.227	-0.274	-0.433	0.586	-0.241	-0.993	0.197	-0.46	-0.007	0.119	-0.171	-0.371	-0.307	-1.15
174	SPGQWEGWA	-0.595	-0.217	-0.347	-0.283	-0.357	0.198	0.07	-0.241	-0.059	0.034	-0.59	-0.235	-0.292	-0.005	-0.595	-0.245	0.348	-0.015	-0.095	-0.254	0.027	-0.242	0.2
175	PGQWEGWAC	-0.428	0.324	-0.146	-0.877	0.336	0.205	0.128	-0.046	0.339	-1.181	-0.623	0.167	-0.956	0.266	0.423	-0.095	0.105	0.026	0.352	0.031	-0.333	-0.559	-0.328
176	GQWEGWACR	-1.048	-0.336	-0.312	0.356	0.012	-0.196	0.02	-0.257	-0.767	-0.059	-0.046	-0.397	0.254	-0.252	-0.994	0.002	-0.67	-0.384	-0.32	0.232	-0.694	-0.307	-0.886
