# Supplementary material for: Uncovering the potential virulence factors of emerging pathogens using AI/ML-based tools: a case study in Emergomyces africanus
Source: Front Cell Infect Microbiol. 2025 Dec 2;15:1716723. doi: 10.3389/fcimb.2025.1716723 (PMC12705615; doi:10.3389/fcimb.2025.1716723)
Supplement: Supplementary file 4 [file Table4.xlsx]

## Sheet: ACJ72_08076
	Res. Name 1	Res. Number 1	Chain 1	Res. Name 2	Res. Number 2	Chain 2	Type of Interactions
14	LEU	1	A	PRO	103	B	Proximal contact
16	LEU	1	A	GLY	104	B	Proximal contact
140	GLN	2	A	SER	102	B	Clash
153	GLN	2	A	GLY	104	B	Proximal contact
160	GLN	2	A	GLN	105	B	Proximal contact
166	GLN	2	A	TRP	106	B	Proximal contact
173	GLN	2	A	TRP	99	B	Proximal contact
176	GLN	2	A	THR	100	B	Proximal contact
201	GLN	2	A	PRO	103	B	Proximal contact
346	HIS	4	A	THR	100	B	; CH-O/N bond
349	HIS	4	A	GLY	101	B	Clash
374	HIS	4	A	SER	102	B	Clash
378	HIS	4	A	PRO	103	B	; CH-O/N bond
390	HIS	4	A	GLY	104	B	Proximal contact
460	TYR	25	A	TRP	99	B	Proximal contact
488	TYR	25	A	THR	100	B	Proximal contact
492	TYR	25	A	GLY	101	B	Clash
496	TYR	25	A	SER	102	B	Proximal contact
505	TYR	25	A	PRO	103	B	Proximal contact
545	ASP	26	A	THR	100	B	Proximal contact
548	ASP	26	A	GLY	101	B	Proximal contact
595	ASP	28	A	TYR	50	B	Proximal contact
599	ASP	28	A	GLY	84	B	Proximal contact
600	ASP	28	A	ILE	85	B	Proximal contact
619	ASP	28	A	THR	86	B	; H-bond*; Apolar vdW contact
651	LEU	30	A	ASN	67	B	Proximal contact
665	ARG	43	A	ARG	82	B	Proximal contact
680	ARG	43	A	ALA	83	B	Proximal contact
761	LEU	44	A	THR	80	B	Proximal contact
781	LEU	44	A	ARG	82	B	Proximal contact
789	LEU	44	A	ALA	83	B	; CH-O/N bond
798	LEU	44	A	ASN	64	B	; CH-O/N bond; Apolar vdW contact
808	LEU	44	A	GLY	84	B	Clash
814	LEU	44	A	ILE	85	B	Proximal contact
986	PRO	45	A	ARG	78	B	Proximal contact
996	PRO	45	A	THR	80	B	Proximal contact
1072	GLU	46	A	ASP	66	B	Proximal contact
1082	GLU	46	A	ARG	78	B	Proximal contact
1134	GLU	46	A	ASN	64	B	; CH-O/N bond; CH-O/N bond; Apolar vdW contact; Apolar vdW contact
1149	GLU	46	A	PHE	65	B	; H-bond*
1160	GLU	46	A	ILE	85	B	Proximal contact
1185	GLU	46	A	THR	80	B	Proximal contact
1205	GLU	46	A	ASN	67	B	; CH-O/N bond
1213	GLU	46	A	THR	68	B	Proximal contact
1347	PHE	47	A	PHE	65	B	Proximal contact
1350	PHE	47	A	ASN	67	B	; CH-O/N bond; Apolar vdW contact; Apolar vdW contact
1356	PHE	47	A	GLY	84	B	Proximal contact
1421	ASP	49	A	THR	68	B	; CH-O/N bond; Apolar vdW contact; Apolar vdW contact
1500	TRP	50	A	THR	68	B	Clash
1510	TRP	50	A	THR	69	B	Proximal contact
1512	TRP	50	A	ALA	70	B	Proximal contact
1532	TRP	50	A	ASP	66	B	Proximal contact
1535	TRP	50	A	ASN	67	B	; CH-O/N bond; CH-O/N bond; Apolar vdW contact; Apolar vdW contact; Apolar vdW contact; Apolar vdW contact; Apolar vdW contact; Apolar vdW contact
1652	PHE	91	A	GLY	47	B	Proximal contact
1678	THR	92	A	VAL	46	B	Proximal contact
1719	LEU	93	A	TYR	50	B	Proximal contact
1729	LEU	93	A	ALA	83	B	Proximal contact
1740	LEU	93	A	TYR	62	B	; Apolar vdW contact; Apolar vdW contact; Apolar vdW contact; Apolar vdW contact; Apolar vdW contact; Apolar vdW contact; Apolar vdW contact; Apolar vdW contact; Apolar vdW contact
1744	LEU	93	A	THR	81	B	Proximal contact
1762	LEU	93	A	VAL	46	B	; CH-O/N bond
1773	LEU	93	A	GLY	47	B	Proximal contact
1922	LYS	94	A	VAL	46	B	Proximal contact
1972	LYS	94	A	TRP	44	B	Proximal contact
2018	LYS	94	A	LEU	60	B	; Apolar vdW contact; Apolar vdW contact; Apolar vdW contact; Apolar vdW contact; Apolar vdW contact; Apolar vdW contact; Apolar vdW contact
2073	LYS	94	A	SER	52	B	; H-bond*
2096	LYS	94	A	ARG	61	B	Proximal contact
2107	LYS	94	A	TYR	62	B	Clash
2522	PRO	95	A	VAL	1	B	; Apolar vdW contact; Apolar vdW contact; Apolar vdW contact; Apolar vdW contact
2555	PRO	95	A	TRP	44	B	; Apolar vdW contact
2561	PRO	95	A	VAL	46	B	Proximal contact
2682	LYS	100	A	LEU	60	B	Proximal contact
2688	LYS	100	A	ASP	54	B	; Salt-bridge
2730	PRO	101	A	LEU	60	B	Proximal contact
2755	THR	103	A	TYR	62	B	Proximal contact
2817	PHE	107	A	ARG	48	B	; Cation-Ï€ interaction; Cation-Ï€ interaction
2878	PRO	132	A	ARG	82	B	Proximal contact
2924	PHE	134	A	ARG	82	B	Proximal contact
2959	GLN	144	A	ARG	48	B	Proximal contact
3024	PHE	146	A	ARG	48	B	Clash
3034	PHE	146	A	TYR	50	B	Proximal contact
3084	TYR	148	A	TYR	50	B	Proximal contact
3113	LEU	182	A	VAL	1	B	; Apolar vdW contact; Apolar vdW contact

## Sheet: ACJ72_06275
	Res. Name 1	Res. Number 1	Chain 1	Res. Name 2	Res. Number 2	Chain 2	Type of Interactions
21	GLU	27	A	LYS	62	B	Proximal contact
82	ASP	28	A	LYS	62	B	; Salt-bridge
122	GLY	84	A	ASP	38	B	Proximal contact
158	PHE	85	A	CYS	35	B	; CH-O/N bond
186	PHE	85	A	THR	37	B	; CH-O/N bond
190	PHE	85	A	ASP	38	B	Proximal contact
196	PHE	85	A	VAL	41	B	Proximal contact
207	PHE	85	A	GLY	36	B	; CH-O/N bond
229	PHE	85	A	TRP	66	B	Proximal contact
380	ILE	87	A	CYS	35	B	Proximal contact
397	ILE	87	A	HIS	34	B	; Apolar vdW contact
424	ILE	87	A	GLY	36	B	Proximal contact
428	ILE	87	A	TRP	66	B	; Apolar vdW contact; Apolar vdW contact; Apolar vdW contact; Apolar vdW contact; Apolar vdW contact; Apolar vdW contact; Apolar vdW contact; Apolar vdW contact; Apolar vdW contact; Apolar vdW contact; Apolar vdW contact; Apolar vdW contact; Apolar vdW contact; Apolar vdW contact; Apolar vdW contact; Apolar vdW contact; Apolar vdW contact; Apolar vdW contact; Apolar vdW contact; Apolar vdW contact
701	ALA	88	A	LEU	14	B	Proximal contact
707	ALA	88	A	HIS	34	B	Proximal contact
750	GLU	89	A	SER	31	B	; CH-O/N bond
756	GLU	89	A	HIS	34	B	Proximal contact
762	GLU	89	A	ARG	61	B	; Salt-bridge; CH-O/N bond; CH-O/N bond
813	GLU	89	A	ASN	32	B	Proximal contact
816	GLU	89	A	PRO	54	B	Proximal contact
819	GLU	89	A	ILE	57	B	; CH-O/N bond
853	GLU	89	A	ALA	58	B	Proximal contact
1008	VAL	90	A	SER	31	B	; H-bond*
1040	PHE	91	A	SER	31	B	Proximal contact
1052	PHE	91	A	PRO	54	B	; lp-Ï€ interaction
1067	PHE	91	A	ASP	55	B	Proximal contact
1095	PHE	91	A	ALA	58	B	; Apolar vdW contact; Apolar vdW contact
1169	THR	92	A	ASP	55	B	Proximal contact
1174	LEU	93	A	ASP	55	B	Proximal contact
1200	PHE	107	A	ALA	58	B	Proximal contact
1206	PHE	107	A	ARG	61	B	; CH-O/N bond; CH-O/N bond; Apolar vdW contact
1235	PHE	107	A	LYS	62	B	Proximal contact
1241	PHE	107	A	GLY	63	B	Proximal contact
1245	PHE	107	A	LYS	64	B	Proximal contact
1343	SER	109	A	ARG	61	B	Proximal contact
1345	SER	109	A	LYS	64	B	; CH-O/N bond
1347	SER	109	A	THR	65	B	Proximal contact
1367	SER	109	A	TRP	66	B	; H-bond*
1465	ASN	110	A	LYS	64	B	Proximal contact
1467	ASN	110	A	THR	65	B	Proximal contact
1504	ASN	110	A	TRP	66	B	; Apolar vdW contact; Apolar vdW contact
1537	ASN	110	A	ASP	38	B	; H-bond
1557	ASN	110	A	ASP	67	B	Proximal contact
1690	VAL	138	A	GLY	63	B	Proximal contact
1701	VAL	138	A	THR	65	B	Proximal contact
1759	ASP	139	A	GLY	63	B	Proximal contact
1776	SER	142	A	THR	65	B	Clash
1825	PHE	143	A	THR	65	B	Proximal contact
1846	GLN	144	A	ARG	61	B	Proximal contact
1849	GLN	144	A	LYS	62	B	Proximal contact
1853	GLN	144	A	GLY	63	B	; H-bond*; CH-O/N bond
1860	GLN	144	A	LYS	64	B	Proximal contact
1910	PHE	146	A	LYS	62	B	Proximal contact
1986	TYR	170	A	ILE	12	B	; H-bond*; CH-O/N bond; CH-O/N bond
1991	TYR	170	A	HIS	13	B	Proximal contact
2000	TYR	170	A	LEU	14	B	Proximal contact
2071	THR	171	A	HIS	13	B	; CH-O/N bond
2124	ILE	173	A	LEU	14	B	; CH-O/N bond; CH-O/N bond
2133	ILE	173	A	ASP	15	B	Proximal contact
2167	ALA	174	A	LEU	14	B	; Apolar vdW contact
2211	TYR	175	A	LEU	14	B	Proximal contact
2236	TYR	175	A	PHE	18	B	; Apolar vdW contact; Apolar vdW contact
2243	TYR	175	A	ASP	15	B	; Apolar vdW contact
2268	TYR	175	A	LEU	30	B	Proximal contact
2274	TYR	175	A	SER	31	B	Proximal contact
2342	TRP	176	A	SER	31	B	Proximal contact
2350	VAL	177	A	LEU	30	B	Proximal contact

## Sheet: ACJ72_08577
	Res. Name 1	Res. Number 1	Chain 1	Res. Name 2	Res. Number 2	Chain 2	Type of Interactions
27	TYR	25	A	ARG	44	B	; H-bond*
149	ASP	26	A	ARG	44	B	; Salt-bridge
181	GLU	27	A	ARG	44	B	Proximal contact
191	GLU	27	A	TRP	42	B	Proximal contact
279	ASP	28	A	VAL	43	B	Proximal contact
297	ASP	28	A	VAL	45	B	Proximal contact
303	ASP	28	A	ARG	44	B	; Salt-bridge; CH-O/N bond; CH-O/N bond; Apolar vdW contact; Apolar vdW contact; Apolar vdW contact
382	LEU	44	A	PRO	46	B	; Apolar vdW contact; Apolar vdW contact
424	GLU	46	A	PRO	46	B	Proximal contact
438	ARG	83	A	ARG	12	B	Proximal contact
459	GLY	84	A	ARG	12	B	Proximal contact
472	PHE	85	A	ARG	12	B	Proximal contact
521	PHE	85	A	VAL	10	B	; Apolar vdW contact; Apolar vdW contact; Apolar vdW contact; Apolar vdW contact; Apolar vdW contact; Apolar vdW contact; Apolar vdW contact; Apolar vdW contact; Apolar vdW contact
692	PRO	86	A	VAL	10	B	Proximal contact
733	ILE	87	A	VAL	10	B	; Apolar vdW contact; Apolar vdW contact; Apolar vdW contact
742	ILE	87	A	VAL	8	B	Proximal contact
911	ALA	88	A	VAL	10	B	Proximal contact
947	ALA	88	A	VAL	6	B	Proximal contact
954	ALA	88	A	VAL	8	B	Clash
1023	GLU	89	A	VAL	8	B	Clash
1064	GLU	89	A	VAL	41	B	Proximal contact
1071	GLU	89	A	VAL	6	B	Proximal contact
1175	VAL	90	A	VAL	8	B	Proximal contact
1233	VAL	90	A	VAL	4	B	Proximal contact
1243	VAL	90	A	VAL	6	B	; CH-O/N bond; Apolar vdW contact; Apolar vdW contact; Apolar vdW contact; Apolar vdW contact; Apolar vdW contact
1341	PHE	91	A	VAL	6	B	Proximal contact
1348	PHE	91	A	VAL	4	B	Proximal contact
1371	PHE	91	A	VAL	43	B	Proximal contact
1447	THR	92	A	VAL	4	B	Proximal contact
1468	PRO	95	A	GLY	1	B	Proximal contact
1471	PRO	95	A	VAL	2	B	Proximal contact
1513	LEU	96	A	VAL	2	B	Proximal contact
1646	PHE	107	A	VAL	41	B	; Apolar vdW contact; Apolar vdW contact; Apolar vdW contact; Apolar vdW contact; Apolar vdW contact; Apolar vdW contact; Apolar vdW contact
1722	SER	109	A	VAL	39	B	Proximal contact
1757	PHE	146	A	VAL	43	B	; Apolar vdW contact; Apolar vdW contact
1765	PHE	146	A	VAL	41	B	Proximal contact
1862	TYR	170	A	ARG	12	B	; CH-Ï€ interaction; Apolar vdW contact; Apolar vdW contact; Apolar vdW contact
1873	TYR	170	A	GLY	13	B	Clash
1917	TYR	170	A	LEU	9	B	Proximal contact
1921	TYR	170	A	VAL	10	B	Proximal contact
1932	TYR	170	A	LEU	11	B	; H-bond*; CH-O/N bond; CH-O/N bond
2068	ILE	173	A	ALA	16	B	Proximal contact
2083	ILE	173	A	PRO	15	B	Proximal contact
2099	ILE	173	A	VAL	8	B	Proximal contact
2183	ALA	174	A	VAL	6	B	Proximal contact
2188	ALA	174	A	VAL	8	B	Proximal contact
2275	TYR	175	A	ALA	16	B	; Apolar vdW contact; Apolar vdW contact
2283	TYR	175	A	GLY	17	B	Proximal contact
2292	TYR	175	A	VAL	6	B	Proximal contact
2356	TRP	176	A	VAL	4	B	; Apolar vdW contact; Apolar vdW contact
2365	TRP	176	A	VAL	6	B	Proximal contact
2458	VAL	177	A	VAL	4	B	Proximal contact
2473	PRO	178	A	VAL	2	B	Proximal contact
2516	ARG	179	A	VAL	2	B	Clash
2529	ARG	179	A	LEU	3	B	Proximal contact
2630	ASN	180	A	LEU	3	B	Proximal contact
2651	ASN	180	A	GLY	1	B	Proximal contact
2659	ASN	180	A	VAL	2	B	; Apolar vdW contact; Apolar vdW contact; Apolar vdW contact
2763	ALA	181	A	VAL	2	B	Clash
2830	LEU	182	A	VAL	2	B	Proximal contact
2848	LEU	182	A	GLY	1	B	Clash

## Sheet: ACJ72_05376
	Res. Name 1	Res. Number 1	Chain 1	Res. Name 2	Res. Number 2	Chain 2	Type of Interactions
24	TYR	25	A	GLU	13	B	; Apolar vdW contact
81	GLU	27	A	LYS	10	B	; Salt-bridge; CH-O/N bond
150	ASP	28	A	HIS	8	B	; H-bond*; CH-O/N bond; Apolar vdW contact
164	ASP	28	A	PRO	9	B	Proximal contact
183	ASP	28	A	LYS	10	B	Proximal contact
213	GLN	29	A	HIS	8	B	Proximal contact
233	ARG	43	A	HIS	8	B	Proximal contact
292	ARG	43	A	LYS	5	B	Proximal contact
296	ARG	43	A	ILE	6	B	; Apolar vdW contact
311	ARG	43	A	CYS	7	B	Proximal contact
480	LEU	44	A	LEU	4	B	; Apolar vdW contact; Apolar vdW contact; Apolar vdW contact; Apolar vdW contact; Apolar vdW contact
514	LEU	44	A	ILE	6	B	; Apolar vdW contact; Apolar vdW contact; Apolar vdW contact; Apolar vdW contact
547	LEU	44	A	HIS	8	B	Proximal contact
552	LEU	44	A	CYS	33	B	Proximal contact
789	PRO	45	A	LEU	4	B	; Apolar vdW contact; Apolar vdW contact
797	PRO	45	A	GLN	15	B	Proximal contact
876	GLU	46	A	GLN	15	B	; H-bond*; CH-O/N bond; CH-O/N bond; CH-O/N bond; Apolar vdW contact; Apolar vdW contact; Apolar vdW contact; Apolar vdW contact; Apolar vdW contact; Apolar vdW contact; Apolar vdW contact; Apolar vdW contact; Apolar vdW contact
936	GLU	46	A	GLU	13	B	Proximal contact
938	GLU	46	A	CYS	14	B	; CH-O/N bond
962	GLU	46	A	CYS	33	B	Proximal contact
966	GLU	46	A	LEU	4	B	; CH-O/N bond; Apolar vdW contact
991	GLU	46	A	TRP	18	B	Proximal contact
1093	PHE	47	A	GLU	13	B	Proximal contact
1123	GLU	89	A	LYS	28	B	; Salt-bridge
1163	VAL	90	A	LYS	28	B	; H-bond*
1193	PHE	91	A	LYS	28	B	; CH-Ï€ interaction; Apolar vdW contact; Apolar vdW contact; Apolar vdW contact
1242	PHE	91	A	CYS	7	B	Proximal contact
1248	PHE	91	A	PRO	29	B	Proximal contact
1249	PHE	91	A	CYS	30	B	Proximal contact
1355	THR	92	A	VAL	23	B	Proximal contact
1356	THR	92	A	GLY	24	B	Proximal contact
1360	THR	92	A	CYS	30	B	Proximal contact
1410	LEU	93	A	ILE	6	B	Proximal contact
1413	LEU	93	A	CYS	7	B	; CH-O/N bond
1424	LEU	93	A	CYS	30	B	; CH-O/N bond
1428	LEU	93	A	LEU	4	B	Proximal contact
1467	LEU	93	A	VAL	23	B	; CH-O/N bond; Apolar vdW contact
1474	LEU	93	A	GLY	24	B	; CH-O/N bond
1679	LYS	94	A	VAL	23	B	; CH-O/N bond; Apolar vdW contact; Apolar vdW contact; Apolar vdW contact
1684	LYS	94	A	GLY	24	B	Proximal contact
1747	LYS	94	A	THR	32	B	Proximal contact
1938	PRO	95	A	GLY	24	B	Proximal contact
1940	PRO	95	A	THR	25	B	Proximal contact
1945	PRO	95	A	VAL	23	B	; CH-O/N bond
2015	VAL	105	A	CYS	7	B	Proximal contact
2019	VAL	105	A	CYS	30	B	Proximal contact
2064	PHE	146	A	CYS	7	B	Proximal contact
2070	PHE	146	A	PRO	9	B	Proximal contact
2113	TYR	148	A	LYS	5	B	Proximal contact
2166	TYR	148	A	ILE	6	B	Proximal contact
2175	TYR	148	A	CYS	7	B	; H-bond*
2254	ASN	150	A	LYS	5	B	; H-bond*; CH-O/N bond
